# Supplementary material for: PRMT6 activates cyclin D1 expression in conjunction with the transcription factor LEF1
Source: Oncogenesis. 2021 May 17;10(5):42. doi: 10.1038/s41389-021-00332-z (PMC8129428; doi:10.1038/s41389-021-00332-z)
Supplement: Supplementary file 1 — Supplementary Tables [file 41389_2021_332_MOESM1_ESM.xlsx]

## Sheet: Supplementary Table 1
				Supplementary Table 1: Summary of all 178 SILAC-analysed proteins with an H/L ratio greater than 2.0. Given are gene identifiers and protein names. GO-term enrichment analysis showed that 132 proteins are localized in the nucleus (p-Value 4,3E-49) and 48 proteins are associated to transcription (p-Value 2,1E-09)
	Gene symbol	Nucleus	Transcription	Name	Ratio H/L normalized
1	PRMT6	X	X	protein arginine methyltransferase 6	21.145
2	YLPM1	X	X	YLP motif containing 1	17.832
3	AMOTL1			angiomotin like 1	14.28
4	CLK4	X		CDC like kinase 4	10.244
5	THRAP3	X	X	thyroid hormone receptor associated protein 3	8.4286
6	ILF2	X	X	interleukin enhancer binding factor 2	8.0729
7	LUC7L3	X		LUC7 like 3 pre-mRNA splicing factor	7.2496
8	STRBP			spermatid perinuclear RNA binding protein	7.2325
9	TFG			TRK-fused gene	7.1632
10	VGLL4	X	X	vestigial like family member 4	6.2771
11	ADAMTSL4			ADAMTS like 4	6.2607
12	SRRM1	X		serine and arginine repetitive matrix 1	6.174
13	NONO	X	X	non-POU domain containing, octamer-binding	6.061
14	POLDIP3			DNA polymerase delta interacting protein 3	6.0451
15	LEF1	X	X	lymphoid enhancer binding factor 1	5.9502
16	BCLAF1	X	X	BCL2 associated transcription factor 1	5.4161
17	WTAP	X		Wilms tumor 1 associated protein	5.3587
18	MBD1	X	X	methyl-CpG binding domain protein 1	5.2034
19	THRAP3	X	X	thyroid hormone receptor associated protein 3	5.1559
20	CIR1	X	X	corepressor interacting with RBPJ, 1	5.1494
21	GPATCH8			G-patch domain containing 8	5.1465
22	PHRF1			PHD and ring finger domains 1	5.0578
23	ILF3	X	X	interleukin enhancer binding factor 3	5.0418
24	SCAF1	X		SR-related CTD associated factor 1	5.0414
25	CCDC86	X		coiled-coil domain containing 86	4.8381
26	POLDIP3	X		DNA polymerase delta interacting protein 3	4.7943
27	ERH			enhancer of rudimentary homolog (Drosophila)	4.7012
28	SON	X		SON DNA binding protein	4.6081
29	SMU1	X		DNA replication regulator and spliceosomal factor	4.59
30	FRMD4A			FERM domain containing 4A	4.5057
31	PPIG	X		peptidylprolyl isomerase G	4.3136
32	RBM45	X		RNA binding motif protein 45	4.1222
33	RBM34	X		RNA binding motif protein 34	4.1059
34	HNRNPH1	X		heterogeneous nuclear ribonucleoprotein H1 (H)	4.0042
35	SENP2	X		SUMO1/sentrin/SMT3 specific peptidase 2	4.0009
36	RBM22	X		RNA binding motif protein 22	3.9657
37	PAPD4	X		poly (A) RNA polymerase D4, non-canonical	3.9643
38	YBX1	X	X	Y-box binding protein 1	3.9168
39	USP42			ubiquitin specific peptidase 42	3.8897
40	BCLAF1	X	X	BCL2 associated transcription factor 1	3.8668
41	APOBEC3B	X		apolipoprotein B mRNA editing enzyme catalytic subunit 3B	3.861
42	TRIM27	X	X	tripartite motif containing 27	3.7903
43	ZNF638	X	X	zinc finger protein 638	3.7323
44	HNRNPUL2	X		heterogeneous nuclear ribonucleoprotein U like 2	3.6969
45	RING1	X	X	ring finger protein 1	3.6913
46	RPS28			ribosomal protein S28	3.6559
47	RRP9	X		ribosomal RNA processing 9, (SSU) processome component	3.6153
48	GRWD1	X		glutamate rich WD repeat containing 1	3.6143
49	CYLC1			cylicin 1	3.6033
50	ZNF579	X	X	zinc finger protein 579	3.5893
51	RALY	X	X	RALY heterogeneous nuclear ribonucleoprotein	3.5669
52	ALYREF	X		Aly/REF export factor	3.5449
53	RRP8	X	X	ribosomal RNA processing 8, methyltransferase	3.496
54	MYNN	X	X	myoneurin	3.4745
55	SURF6	X		surfeit 6	3.4738
56	HNRPF			heterogeneous Nuclear Ribonucleoprotein F	3.4703
57	CWC25			CWC25 spliceosome associated protein homolog	3.4423
58	REXO4	X		REX4 homolog, 3'-5' exonuclease	3.4232
59	SRRM2	X		serine/arginine repetitive matrix 2	3.3874
60	CLK3	X		CDC like kinase 3	3.357
61	RBMX	X	X	RNA binding motif protein, X-linked	3.3241
62	NKTR			natural killer cell triggering receptor	3.3103
63	HNRNPC	X		heterogeneous nuclear ribonucleoprotein C (C1/C2)	3.2814
64	RNPC4			RNA Binding Motif Protein 23	3.2719
65	LSM14B			LSM family member 14B	3.2537
66	WDR12	X		WD repeat domain 12	3.2181
67	PPAN	X		peter pan homolog (Drosophila)	3.2064
68	ZC3H13	X		zinc finger CCCH-type containing 13	3.1694
69	MUS81	X		MUS81 structure-specific endonuclease subunit	3.1689
70	NOP10	X		NOP10 ribonucleoprotein	3.1475
71	PRPF19	X		pre-mRNA processing factor 19	3.0706
72	U2AF2	X		U2 small nuclear RNA auxiliary factor 2	3.0381
73	FBXO11	X		F-box protein 11	3.0318
74	DDX28	X		DEAD-box helicase 28	3.0271
75	CENPU	X	X	centromere protein U	2.9734
76	ZNF444	X	X	zinc finger protein 444	2.9535
77	ERVK3-1			endogenous retrovirus group K3 member 1	2.9526
78	DGCR8	X		DGCR8, microprocessor complex subunit	2.9459
79	KRR1	X		KRR1, small subunit processome component homolog	2.9003
80	ZFP106			Zinc Finger Protein 106	2.8598
81	TAF15	X		TATA-box binding protein associated factor 15	2.846
82	RSRC2			arginine and serine rich coiled-coil 2	2.8401
83	RRP1	X		ribosomal RNA processing 1	2.823
84	KIN	X		Kin17 DNA and RNA binding protein	2.8117
85	RPP14	X		ribonuclease P/MRP subunit p14	2.8008
86	NKAP	X	X	NFKB activating protein	2.7698
87	QSER1			glutamine and serine rich 1	2.7692
88	SFRS4			Serine And Arginine Rich Splicing Factor 4	2.7676
89	PRRC2A	X		proline rich coiled-coil 2A	2.7601
90	NSD1	X	X	nuclear receptor binding SET domain protein 1	2.7472
91	PRMT1	X	X	protein arginine methyltransferase 1	2.7241
92	RTCB	X		RNA 2',3'-cyclic phosphate and 5'-OH ligase	2.6929
93	SNRPF	X		small nuclear ribonucleoprotein polypeptide F	2.6927
94	FAM83A			family with sequence similarity 83 member A	2.6811
95	PRKRA			protein activator of interferon induced protein kinase EIF2AK2	2.6702
96	RBFOX2	X		RNA binding protein, fox-1 homolog 2	2.6507
97	DNTTIP2	X	X	deoxynucleotidyltransferase terminal interacting protein 2	2.6461
98	AKAP17A	X		A-kinase anchoring protein 17A	2.6332
99	SIRT7	X	X	sirtuin 7	2.6194
100	RBM17	X		RNA binding motif protein 17	2.6061
101	CHD2	X	X	chromodomain helicase DNA binding protein 2	2.5904
102	TERF1	X	X	telomeric repeat binding factor 1	2.5779
103	RBM6	X		RNA binding motif protein 6	2.5754
104	DROSHA	X		drosha ribonuclease III	2.574
105	MINA	X	X	MYC induced nuclear antigen	2.5722
106	IQSEC1	X		IQ motif and Sec7 domain 1	2.565
107	BRCA2	X		BRCA2, DNA repair associated	2.5615
108	SSB	X		Sjogren syndrome antigen B	2.5382
109	KIF23	X		kinesin family member 23	2.5318
110	CCDC9			coiled-coil domain containing 9	2.5269
111	HELZ	X		helicase with zinc finger	2.5041
112	RBM12B			RNA binding motif protein 12B	2.48
113	RBM4B	X		RNA binding motif protein 4B	2.4772
114	SF3B4	X		splicing factor 3b subunit 4	2.4733
115	PPHLN1	X	X	periphilin 1	2.472
116	SNRPE	X		small nuclear ribonucleoprotein polypeptide E	2.4352
117	TBL2			transducin beta like 2	2.4342
118	SRFBP1			serum response factor binding protein 1	2.4327
119	FUS	X		FUS RNA binding protein	2.4256
120	CLK2	X		CDC like kinase 2	2.4246
121	TRAIP	X		TRAF interacting protein	2.3796
122	RNMTL1			Mitochondrial RRNA Methyltransferase 3	2.3693
123	RPL37A			ribosomal protein L37a	2.3582
124	CIZ1	X		CDKN1A interacting zinc finger protein 1	2.3575
125	KIAA1429	X		KIAA1429	2.3501
126	NVL	X		nuclear VCP-like	2.3474
127	SGOL2			Shugoshin 2	2.3358
128	PRRC2B			proline rich coiled-coil 2B	2.3344
129	DEK	X		DEK proto-oncogene	2.3282
130	NENF			neudesin neurotrophic factor	2.3117
131	SCAF11	X		SR-related CTD associated factor 11	2.3092
132	SRSF8	X		serine and arginine rich splicing factor 8	2.3064
133	EWSR1	X	X	EWS RNA binding protein 1	2.2817
134	GATA2	X	X	GATA binding protein 2	2.2698
135	SOX6	X	X	SRY-box 6	2.2675
136	ADAR	X		adenosine deaminase, RNA specific	2.257
137	ZNF184	X	X	zinc finger protein 184	2.2394
138	AEN	X		apoptosis enhancing nuclease	2.2325
139	SAFB	X	X	scaffold attachment factor B	2.2281
140	LUC7L			LUC7 like	2.2279
141	PNMAL1			paraneoplastic Ma antigen family like 1	2.2213
142	RPL4			ribosomal protein L4	2.2208
143	GRSF1			G-rich RNA sequence binding factor 1	2.2198
144	SFPQ	X	X	splicing factor proline and glutamine rich	2.2052
145	MOV10			Mov10 RISC complex RNA helicase	2.2037
146	GON4L	X	X	gon-4 like	2.1954
147	AKAP8L	X	X	A-kinase anchoring protein 8 like	2.1865
148	FAM98A			family with sequence similarity 98 member A	2.1776
149	DDX47	X		DEAD-box helicase 47	2.1761
150	FYTTD1	X		forty-two-three domain containing 1	2.1758
151	FMR1	X		fragile X mental retardation 1	2.1615
152	ZNF845	X	X	zinc finger protein 845	2.1541
153	RBM15B	X	X	RNA binding motif protein 15B	2.1537
154	LYAR	X		Ly1 antibody reactive	2.1496
155	RUNX1	X	X	runt related transcription factor 1	2.1224
156	CHTOP	X	X	chromatin target of PRMT1	2.1177
157	ASPM	X		abnormal spindle microtubule assembly	2.1168
158	LUC7L2	X		LUC7 like 2, pre-mRNA splicing factor	2.1163
159	ZSCAN29	X	X	zinc finger and SCAN domain containing 29	2.1161
160	NOC4L	X		nucleolar complex associated 4 homolog	2.1124
161	SYNCRIP	X		synaptotagmin binding cytoplasmic RNA interacting protein	2.1033
162	SMG6	X		SMG6, nonsense mediated mRNA decay factor	2.098
163	C17orf85			Nuclear Cap Binding Subunit 3	2.0879
164	SAFB2	X	X	scaffold attachment factor B2	2.078
165	HNRPR			heterogeneous Nuclear Ribonucleoprotein R	2.0766
166	CHTF8	X		chromosome transmission fidelity factor 8	2.0682
167	HNRPDL			heterogeneous Nuclear Ribonucleoprotein D Like	2.0667
168	HNRPH3			heterogeneous Nuclear Ribonucleoprotein H3	2.0594
169	MRPL15			mitochondrial ribosomal protein L15	2.05
170	FAM208A	X	X	family with sequence similarity 208 member A	2.0427
171	NOL12	X		nucleolar protein 12	2.0408
172	TRA2A	X		transformer 2 alpha homolog	2.0383
173	ZCCHC7	X		zinc finger CCHC-type containing 7	2.0328
174	ZFR	X		zinc finger RNA binding protein	2.027
175	PEO1			Twinkle MtDNA Helicase	2.0235
176	BMS1	X		BMS1, ribosome biogenesis factor	2.0216
177	HNRNPAB	X		heterogeneous nuclear ribonucleoprotein A/B	2.0075
178	KLF1	X	X	Kruppel like factor 1	2.0042

## Sheet: Supplementary Table 2
					Supplementary Table 2: 1582 identified LEF1 peaks are close (+/- 500 bp) to the transcriptional start site (TSS) of genes. GO-term enrichment analysis showed that 65 genes are associated to the regulation of mitotic cell cycle (p-Value = 3.7E-05)
	chr	start	end	peak	gene_name	entrez_id	feature	regulation of mitotic cell cycle
1	chr11	62554883	62555242	X0001	TMEM179B	374395	ENSG00000185475
2	chr15	85114179	85114538	X0003	UBE2Q2P1	388165	ENSG00000189136
3	chr15	72766385	72766744	X0005	ARIH1	25820	ENSG00000166233
4	chr6	170102402	170102761	X0020	WDR27	253769	ENSG00000184465
5	chr7	75157779	75158138	X0026	PMS2P3	5387	ENSG00000127957
6	chr8	95731888	95732247	X0030	DPY19L4	286148	ENSG00000156162
7	chr9	115248846	115249205	X0034	KIAA1958	158405	ENSG00000165185
8	chr19	49466880	49467239	X0035	CTD-2639E6.9		ENSG00000267898
9	chr11	62609139	62609498	X0039	WDR74	54663	ENSG00000133316
10	chr11	62609139	62609498	X0039	RNU2-2P		ENSG00000222328
11	chr4	74606126	74606485	X0043	IL8	3576	ENSG00000169429
12	chr3	119187702	119188061	X0045	TMEM39A	55254	ENSG00000176142
13	chr3	119187702	119188061	X0045	POGLUT1	56983	ENSG00000163389
14	chr3	151961429	151961788	X0050	MBNL1	4154	ENSG00000152601
15	chr11	82997223	82997582	X0060	CCDC90B	60492	ENSG00000137500
16	chr15	78832641	78833000	X0061	PSMA4	5685	ENSG00000041357	X
17	chr3	28390463	28390822	X0062	AZI2	64343	ENSG00000163512
18	chr3	28390463	28390822	X0062	ZCWPW2	152098	ENSG00000206559
19	chr6	157744607	157744966	X0063	TMEM242	729515	ENSG00000215712
20	chr6	157744607	157744966	X0063	RP5-933K21.3		ENSG00000271040
21	chr5	133859739	133860098	X0065	JADE2	23338	ENSG00000043143
22	chr6	33679451	33679810	X0066	UQCC2	84300	ENSG00000137288
23	chr12	25102030	25102389	X0068	RP11-662I13.2		ENSG00000255921
24	chr11	46867936	46868295	X0072	CKAP5	9793	ENSG00000175216
25	chr11	46867936	46868295	X0072	LRP4-AS1	100507401	ENSG00000247675
26	chr12	22697324	22697683	X0076	C2CD5	9847	ENSG00000111731
27	chr6	34855780	34856139	X0086	TAF11	6882	ENSG00000064995
28	chr1	27816944	27817303	X0093	WASF2	10163	ENSG00000158195
29	chr5	43514952	43515311	X0098	C5orf34	375444	ENSG00000172244
30	chr5	43514952	43515311	X0098	RP11-159F24.5		ENSG00000248240
31	chr4	40059265	40059624	X0107	RP11-333E13.4	344967	ENSG00000205794
32	chr4	147443405	147443764	X0108	SLC10A7	84068	ENSG00000120519
33	chr2	128568509	128568868	X0109	WDR33	55339	ENSG00000136709
34	chr8	17779993	17780352	X0112	PCM1	5108	ENSG00000078674	X
35	chr6	27106996	27107355	X0121	HIST1H4I		ENSG00000198339
36	chr6	42018509	42018868	X0125	CCND3	896	ENSG00000112576
37	chr17	74723322	74723681	X0128	JMJD6	23210	ENSG00000070495
38	chr9	130213601	130213960	X0130	RPL12	6136	ENSG00000197958
39	chr9	130213601	130213960	X0130	LRSAM1	90678	ENSG00000148356
40	chr9	130213601	130213960	X0130	LRG_373		LRG_373
41	chr9	37422376	37422735	X0131	GRHPR	9380	ENSG00000137106
42	chr12	49412733	49413092	X0132	PRKAG1	5571	ENSG00000181929
43	chr4	4250142	4250501	X0133	TMEM128	85013	ENSG00000132406
44	chr16	66731075	66731434	X0142	CMTM4	146223	ENSG00000183723
45	chr10	75006690	75007049	X0143	DNAJC9-AS1	414245	ENSG00000236756
46	chr1	45273587	45273946	X0148	BTBD19	149478	ENSG00000222009
47	chr6	20402164	20402523	X0149	E2F3	1871	ENSG00000112242
48	chr5	40841224	40841583	X0150	CARD6	84674	ENSG00000132357
49	chr20	45317585	45317944	X0168	RP1-28H20.3		ENSG00000271784
50	chr7	66118988	66119347	X0171	RP4-756H11.3		ENSG00000226824
51	chr5	137089856	137090215	X0173	HNRNPA0	10949	ENSG00000177733
52	chr6	43737177	43737536	X0181	VEGFA	7422	ENSG00000112715
53	chr1	93646389	93646748	X0182	TMED5	50999	ENSG00000117500
54	chr22	22549530	22549889	X0183	IGLV6-57		ENSG00000211640
55	chr1	203242425	203242784	X0185	CHIT1	1118	ENSG00000133063
56	chr5	71402486	71402845	X0186	MAP1B	4131	ENSG00000131711
57	chr1	173794138	173794497	X0192	CENPL	91687	ENSG00000120334
58	chr10	43278139	43278498	X0194	BMS1	9790	ENSG00000165733
59	chr14	23479734	23480093	X0198	C14orf93	60686	ENSG00000100802
60	chr4	122721892	122722251	X0199	EXOSC9	5393	ENSG00000123737
61	chr3	15140505	15140864	X0201	ZFYVE20	64145	ENSG00000131381
62	chr1	171711459	171711818	X0202	VAMP4	8674	ENSG00000117533
63	chr1	100715726	100716085	X0205	DBT	1629	ENSG00000137992
64	chr4	100484480	100484839	X0206	MTTP	4547	ENSG00000138823
65	chr7	102937855	102938214	X0208	PMPCB	9512	ENSG00000105819
66	chr6	149867317	149867676	X0213	PPIL4	85313	ENSG00000131013
67	chr17	73257735	73258094	X0219	MRPS7	51081	ENSG00000125445
68	chr19	40791688	40792047	X0220	AKT2	208	ENSG00000105221
69	chr4	185655514	185655873	X0221	CENPU	79682	ENSG00000151725
70	chr7	89874013	89874372	X0224	C7orf63	79846	ENSG00000105792
71	chr2	61244208	61244567	X0226	PEX13	5194	ENSG00000162928
72	chr2	162164178	162164537	X0236	PSMD14	10213	ENSG00000115233	X
73	chr2	162164380	162164739	X0243	PSMD14	10213	ENSG00000115233
74	chr12	110841642	110842001	X0245	ANAPC7	51434	ENSG00000196510	X
75	chr17	56085062	56085421	X0248	SRSF1	6426	ENSG00000136450
76	chr1	76189770	76190129	X0250	RP4-682C21.5		ENSG00000178193
77	chr1	76189770	76190129	X0250	ACADM	34	ENSG00000117054
78	chr12	62996527	62996886	X0251	RP11-631N16.2		ENSG00000257354
79	chr10	75006896	75007255	X0253	DNAJC9-AS1	414245	ENSG00000236756
80	chr19	10947231	10947590	X0260	TMED1	11018	ENSG00000099203
81	chr19	10947231	10947590	X0260	C19orf38	255809	ENSG00000214212
82	chr9	130890717	130891076	X0268	PTGES2	80142	ENSG00000148334
83	chr6	28584110	28584469	X0270	SCAND3	114821	ENSG00000232040
84	chr4	186317250	186317609	X0273	LRP2BP	55805	ENSG00000109771
85	chr1	153939667	153940026	X0274	CREB3L4	148327	ENSG00000143578
86	chr12	110841952	110842311	X0278	ANAPC7	51434	ENSG00000196510
87	chr2	204103497	204103856	X0280	CYP20A1	57404	ENSG00000119004
88	chr17	61926423	61926782	X0281	TCAM1P	146771	ENSG00000240280
89	chr6	12008876	12009235	X0282	HIVEP1	3096	ENSG00000095951
90	chr5	10249989	10250348	X0286	FAM173B	134145	ENSG00000150756
91	chr5	10249989	10250348	X0286	CCT5	22948	ENSG00000150753
92	chr5	10249989	10250348	X0286	LRG_361		LRG_361
93	chr12	101801641	101802000	X0289	ARL1	400	ENSG00000120805
94	chr11	118272299	118272658	X0290	RP11-770J1.5		ENSG00000254873
95	chr17	56084848	56085207	X0291	SRSF1	6426	ENSG00000136450
96	chr8	121457452	121457811	X0292	MRPL13	28998	ENSG00000172172
97	chr8	121457452	121457811	X0292	MTBP	27085	ENSG00000172167	X
98	chr7	128333139	128333498	X0294	IMP3P2		ENSG00000239722
99	chr3	5163886	5164245	X0296	ARL8B	55207	ENSG00000134108
100	chr5	71402270	71402629	X0299	MAP1B	4131	ENSG00000131711
101	chr1	185125853	185126212	X0303	TRMT1L	81627	ENSG00000121486
102	chr1	185125853	185126212	X0303	SWT1	54823	ENSG00000116668
103	chr7	30634416	30634775	X0308	AC005154.6		ENSG00000196295
104	chr11	47447812	47448171	X0318	PSMC3	5702	ENSG00000165916	X
105	chr5	31531847	31532206	X0319	C5orf22	55322	ENSG00000082213
106	chr5	31531591	31531950	X0321	C5orf22	55322	ENSG00000082213
107	chr5	133859470	133859829	X0323	JADE2	23338	ENSG00000043143
108	chr19	6603918	6604277	X0325	CD70	970	ENSG00000125726
109	chr17	73257497	73257856	X0326	MRPS7	51081	ENSG00000125445
110	chr6	34855570	34855929	X0329	TAF11	6882	ENSG00000064995
111	chr7	104746137	104746496	X0331	CTB-152G17.6		ENSG00000272918
112	chr3	119187485	119187844	X0335	TMEM39A	55254	ENSG00000176142
113	chr3	119187485	119187844	X0335	POGLUT1	56983	ENSG00000163389
114	chr1	29557178	29557537	X0348	MECR	51102	ENSG00000116353
115	chr1	211431057	211431416	X0349	RCOR3	55758	ENSG00000117625
116	chr2	208890028	208890387	X0350	PLEKHM3	389072	ENSG00000178385
117	chr17	42201203	42201562	X0351	HDAC5	10014	ENSG00000108840
118	chr6	26157911	26158270	X0369	HIST1H2BD	3017	ENSG00000158373
119	chr3	40498615	40498974	X0371	RPL14	9045	ENSG00000188846
120	chr17	73201491	73201850	X0375	NUP85	79902	ENSG00000125450
121	chr2	26467555	26467914	X0379	HADHA	3030	ENSG00000084754
122	chr17	26926203	26926562	X0381	SPAG5	10615	ENSG00000076382
123	chr2	192542191	192542550	X0385	NABP1	64859	ENSG00000173559	X
124	chr21	39493435	39493794	X0387	DSCR4	10281	ENSG00000184029
125	chr21	39493435	39493794	X0387	DSCR8	84677	ENSG00000198054
126	chr17	60501017	60501376	X0392	METTL2A	339175	ENSG00000087995
127	chr7	99214093	99214452	X0393	ZSCAN25	221785	ENSG00000197037
128	chr19	17445510	17445869	X0397	ANO8	57719	ENSG00000074855
129	chr19	17445510	17445869	X0397	GTPBP3	84705	ENSG00000130299
130	chr15	49912536	49912895	X0399	DTWD1	56986	ENSG00000104047
131	chr5	131762512	131762871	X0400	AC116366.5		ENSG00000238160
132	chr5	59995776	59996135	X0401	DEPDC1B	55789	ENSG00000035499
133	chr7	104745936	104746295	X0415	CTB-152G17.6		ENSG00000272918
134	chr5	59995980	59996339	X0419	DEPDC1B	55789	ENSG00000035499
135	chr16	2917971	2918330	X0424	LA16c-325D7.2		ENSG00000263280
136	chr1	186344705	186345064	X0426	TPR	7175	ENSG00000047410
137	chr1	186344705	186345064	X0426	C1orf27	54953	ENSG00000157181
138	chr1	39456449	39456808	X0427	AKIRIN1	79647	ENSG00000174574
139	chr7	99214362	99214721	X0432	ZSCAN25	221785	ENSG00000197037
140	chr6	42531793	42532152	X0434	UBR2	23304	ENSG00000024048
141	chr11	95522766	95523125	X0435	CEP57	9702	ENSG00000166037	X
142	chr1	212965225	212965584	X0436	NSL1	25936	ENSG00000117697
143	chr1	205091376	205091735	X0441	RBBP5	5929	ENSG00000117222
144	chr3	100119899	100120258	X0445	TOMM70A	9868	ENSG00000154174
145	chr3	100119899	100120258	X0445	LNP1	348801	ENSG00000206535
146	chr6	26157702	26158061	X0451	HIST1H2BD	3017	ENSG00000158373
147	chr19	54959803	54960162	X0453	LENG8	114823	ENSG00000167615
148	chr17	17494909	17495268	X0459	PEMT	10400	ENSG00000133027
149	chr7	6048923	6049282	X0464	PMS2	5395	ENSG00000122512
150	chr7	104653739	104654098	X0467	LINC01004		ENSG00000228393
151	chr1	211431348	211431707	X0470	RCOR3	55758	ENSG00000117625
152	chrX	48937444	48937803	X0472	AF196779.12		ENSG00000250232
153	chr1	109618664	109619023	X0475	TAF13	6884	ENSG00000197780
154	chr4	84376497	84376856	X0476	MRPS18C	51023	ENSG00000163319
155	chr16	29801530	29801889	X0482	KIF22	3835	ENSG00000079616
156	chr1	33502240	33502599	X0484	LRG_133		LRG_133
157	chr3	128399741	128400100	X0489	RPN1	6184	ENSG00000163902
158	chr2	96971042	96971401	X0498	SNRNP200	23020	ENSG00000144028
159	chr1	171711259	171711618	X0499	VAMP4	8674	ENSG00000117533
160	chr19	1021516	1021875	X0500	TMEM259	91304	ENSG00000182087
161	chr19	1021516	1021875	X0500	RNU6-2	103625684	ENSG00000207357
162	chr14	45722409	45722768	X0502	MIS18BP1	55320	ENSG00000129534
163	chr7	89873806	89874165	X0510	C7orf63	79846	ENSG00000105792
164	chr8	97657104	97657463	X0513	CPQ	10404	ENSG00000104324
165	chr17	33307229	33307588	X0519	LIG3	3980	ENSG00000005156
166	chr9	130890515	130890874	X0525	PTGES2	80142	ENSG00000148334
167	chr9	130890515	130890874	X0525	AL590708.2	389791	ENSG00000232850
168	chr20	30102189	30102548	X0533	HM13	81502	ENSG00000101294
169	chr20	23342281	23342640	X0537	GZF1	64412	ENSG00000125812
170	chr1	228674480	228674839	X0540	RNF187	149603	ENSG00000168159
171	chr12	93708044	93708403	X0541	RP11-486A14.1		ENSG00000257512
172	chr11	61101059	61101418	X0548	LRG_474		LRG_474
173	chr22	22511116	22511475	X0549	LL22NC03-30E12.11		ENSG00000233720
174	chr7	139025749	139026108	X0550	LUC7L2	100996928	ENSG00000269955
175	chr18	268220	268579	X0551	THOC1	9984	ENSG00000079134
176	chr6	108582645	108583004	X0554	SNX3	8724	ENSG00000112335
177	chr8	94752847	94753206	X0556	RP11-10N23.5		ENSG00000253848
178	chrX	131156912	131157271	X0576	MST4	51765	ENSG00000134602
179	chr5	56204358	56204717	X0579	SETD9	133383	ENSG00000155542
180	chr19	18699389	18699748	X0580	C19orf60	55049	ENSG00000006015
181	chr7	99698783	99699142	X0581	AP4M1	9179	ENSG00000221838
182	chr17	899663	900022	X0587	TIMM22	29928	ENSG00000177370
183	chr5	115177011	115177370	X0588	AP3S1	1176	ENSG00000177879
184	chr7	8007633	8007992	X0589	GLCCI1	113263	ENSG00000106415
185	chr6	28891437	28891796	X0599	TRIM27	5987	ENSG00000204713
186	chr7	6143842	6144201	X0600	USP42	84132	ENSG00000106346
187	chr1	78445014	78445373	X0602	FUBP1	8880	ENSG00000162613
188	chr1	78445014	78445373	X0602	GIPC2	54810	ENSG00000137960
189	chr6	16129318	16129677	X0605	MYLIP	29116	ENSG00000007944
190	chr4	57253512	57253871	X0611	AASDH	132949	ENSG00000157426
191	chr4	57253512	57253871	X0611	RP11-646I6.5		ENSG00000269921
192	chr9	33025213	33025572	X0614	APTX	54840	ENSG00000137074
193	chr10	135333747	135334106	X0615	CYP2E1	1571	ENSG00000130649
194	chr6	26924607	26924966	X0616	GUSBP2	387036	ENSG00000241549
195	chr6	26924607	26924966	X0616	LINC00240	100133205	ENSG00000224843
196	chr2	43823202	43823561	X0621	THADA	63892	ENSG00000115970
197	chr2	197124433	197124792	X0622	AC020571.3		ENSG00000229056
198	chr9	115248638	115248997	X0627	KIAA1958	158405	ENSG00000165185
199	chr17	56756882	56757241	X0632	RNU1-85P		ENSG00000200997
200	chr7	22862873	22863232	X0633	TOMM7	54543	ENSG00000196683
201	chr10	14920228	14920587	X0635	SUV39H2	79723	ENSG00000152455
202	chr8	66556350	66556709	X0640	MTFR1	9650	ENSG00000066855
203	chr11	62554672	62555031	X0654	RP11-727F15.12		ENSG00000269176
204	chr11	62554672	62555031	X0654	TMEM179B	374395	ENSG00000185475
205	chr1	78444425	78444784	X0657	DNAJB4	11080	ENSG00000162616
206	chr18	47019050	47019409	X0661	RPL17	6139	ENSG00000265681
207	chr6	32098392	32098751	X0662	FKBPL	63943	ENSG00000204315
208	chr11	117014739	117015098	X0663	RP11-109L13.5		ENSG00000254678
209	chr11	117014739	117015098	X0663	PAFAH1B2	5049	ENSG00000168092
210	chr4	109541018	109541377	X0665	RPL34	6164	ENSG00000109475
211	chr1	161136199	161136558	X0666	PPOX	5498	ENSG00000143224
212	chr6	150039359	150039718	X0671	LATS1	9113	ENSG00000131023
213	chr18	2655358	2655717	X0674	CBX3P2	645158	ENSG00000266405
214	chr18	2655358	2655717	X0674	SMCHD1	23347	ENSG00000101596
215	chr1	32816494	32816853	X0678	RP4-811H24.9		ENSG00000233775
216	chr1	32816494	32816853	X0678	TSSK3	81629	ENSG00000162526
217	chr17	74723116	74723475	X0686	JMJD6	23210	ENSG00000070495
218	chr6	41889162	41889521	X0689	MED20	9477	ENSG00000124641
219	chr1	45285483	45285842	X0691	RNU5E-6P		ENSG00000202444
220	chr13	73355741	73356100	X0694	PIBF1	10464	ENSG00000083535
221	chr19	2236226	2236585	X0696	SF3A2	8175	ENSG00000104897
222	chr17	58603475	58603834	X0703	APPBP2	10513	ENSG00000062725
223	chr17	58603475	58603834	X0703	RP11-15E18.1		ENSG00000259349
224	chr20	34638632	34638991	X0716	LINC00657	647979	ENSG00000260032
225	chr6	161695282	161695641	X0724	AGPAT4	56895	ENSG00000026652
226	chr17	62493491	62493850	X0728	POLG2	11232	ENSG00000256525
227	chr8	86019374	86019733	X0733	LRRCC1	85444	ENSG00000133739
228	chr8	75262456	75262815	X0736	CTD-2320G14.2		ENSG00000253596
229	chr3	143690261	143690620	X0737	C3orf58	205428	ENSG00000181744
230	chr3	38388077	38388436	X0739	XYLB	9942	ENSG00000093217
231	chr11	32457064	32457423	X0744	WT1	7490	ENSG00000184937
232	chr11	32457064	32457423	X0744	WT1-AS	51352	ENSG00000183242
233	chr16	4475854	4476213	X0748	CORO7	79585	ENSG00000262246
234	chr8	27168982	27169341	X0751	TRIM35	23087	ENSG00000104228	X
235	chr8	27168982	27169341	X0751	PTK2B	2185	ENSG00000120899
236	chr5	133983874	133984233	X0752	SEC24A	10802	ENSG00000113615
237	chr12	101801406	101801765	X0756	ARL1	400	ENSG00000120805
238	chr22	19419369	19419728	X0766	MRPL40	64976	ENSG00000185608
239	chr19	44259232	44259591	X0767	SMG9	56006	ENSG00000105771
240	chr21	9968518	9968877	X0786	TEKT4P2	100132288	ENSG00000188681
241	chr1	200589533	200589892	X0787	KIF14	9928	ENSG00000118193	X
242	chr11	123985634	123985993	X0789	VWA5A	4013	ENSG00000110002
243	chr1	100715525	100715884	X0802	DBT	1629	ENSG00000137992
244	chr1	222762972	222763331	X0808	TAF1A	9015	ENSG00000143498
245	chr1	222762972	222763331	X0808	RP11-378J18.3	100506161	ENSG00000225265
246	chr17	79995263	79995622	X0809	DCXR	51181	ENSG00000169738
247	chr17	79995263	79995622	X0809	RP13-650J16.1		ENSG00000264569
248	chr6	116892074	116892433	X0816	RWDD1	51389	ENSG00000111832
249	chr19	41196931	41197290	X0823	NUMBL	9253	ENSG00000105245
250	chr15	43622377	43622736	X0826	ADAL	161823	ENSG00000168803
251	chr11	61109713	61110072	X0827	DDB1	1642	ENSG00000167986	X
252	chr11	10329432	10329791	X0829	AMPD3	272	ENSG00000133805
253	chr17	36452530	36452889	X0837	MRPL45		ENSG00000174100
254	chr17	60143103	60143462	X0838	MED13	9969	ENSG00000108510
255	chr3	172468321	172468680	X0840	ECT2	1894	ENSG00000114346
256	chr6	13615232	13615591	X0842	RP1-223E5.4		ENSG00000261071
257	chr6	13615232	13615591	X0842	NOL7	51406	ENSG00000225921
258	chr1	212605660	212606019	X0856	NENF	29937	ENSG00000117691
259	chr6	57036817	57037176	X0857	BAG2	9532	ENSG00000112208
260	chr5	41924672	41925031	X0858	FBXO4	26272	ENSG00000151876
261	chr6	146285745	146286104	X0863	SHPRH	257218	ENSG00000146414
262	chr16	22308667	22309026	X0865	POLR3E	55718	ENSG00000058600
263	chr22	29196622	29196981	X0868	XBP1	7494	ENSG00000100219
264	chr22	29196622	29196981	X0868	CTA-292E10.6		ENSG00000226471
265	chr19	7587143	7587502	X0869	MCOLN1	57192	ENSG00000090674
266	chr12	49581832	49582191	X0872	TUBA1C	84790	ENSG00000167553
267	chr6	28048587	28048946	X0875	RP1-313I6.12	102724889	ENSG00000272009
268	chr6	28048587	28048946	X0875	ZNF165	7718	ENSG00000197279
269	chr20	10415875	10416234	X0894	SLX4IP	128710	ENSG00000149346
270	chr1	8484345	8484704	X0896	RP5-1115A15.1		ENSG00000232912
271	chr7	116593525	116593884	X0899	ST7-OT4	338069	ENSG00000214188
272	chr3	47205880	47206239	X0900	SETD2	29072	ENSG00000181555
273	chr3	47205880	47206239	X0900	KIF9-AS1		ENSG00000227398
274	chr21	34696683	34697042	X0905	IFNAR1	3454	ENSG00000142166
275	chr1	28562126	28562485	X0907	ATPIF1	93974	ENSG00000130770
276	chr6	32163753	32164112	X0910	GPSM3	63940	ENSG00000213654
277	chr18	12991343	12991702	X0912	RP11-773H22.4		ENSG00000266969
278	chr18	12991343	12991702	X0912	CEP192	55125	ENSG00000101639	CEP192
279	chr8	145653674	145654033	X0916	VPS28	51160	ENSG00000160948
280	chr11	65819839	65820198	X0921	snoU13		ENSG00000238752
281	chr6	28367754	28368113	X0931	ZSCAN12	9753	ENSG00000158691
282	chr6	30659377	30659736	X0936	NRM	11270	ENSG00000137404
283	chr22	24951700	24952059	X0942	GUCD1	83606	ENSG00000138867
284	chr8	146127279	146127638	X0943	ZNF250	58500	ENSG00000196150
285	chr1	228652604	228652963	X0945	HIST3H2BA		ENSG00000181201
286	chr5	139486810	139487169	X0950	PURA	5813	ENSG00000185129
287	chr6	131949304	131949663	X0964	MED23	9439	ENSG00000112282
288	chr6	131949304	131949663	X0964	ENPP3	5169	ENSG00000154269
289	chr5	131629350	131629709	X0966	SLC22A4	6583	ENSG00000197208
290	chr1	90460646	90461005	X0970	ZNF326	284695	ENSG00000162664
291	chr3	193310849	193311208	X0971	ATP13A4	84239	ENSG00000127249
292	chr3	193310849	193311208	X0971	RP11-175P19.2		ENSG00000236297
293	chr3	193310849	193311208	X0971	OPA1	4976	ENSG00000198836
294	chr3	193310849	193311208	X0971	LRG_337		LRG_337
295	chr2	113032967	113033326	X0972	ZC3H6	376940	ENSG00000188177
296	chr7	77165906	77166265	X0980	PTPN12	5782	ENSG00000127947
297	chr12	89919900	89920259	X0982	POC1B	282809	ENSG00000139323
298	chr12	89919900	89920259	X0982	GALNT4	8693	ENSG00000257594
299	chr12	89919900	89920259	X0982	POC1B-GALNT4	100528030	ENSG00000259075
300	chr6	56911157	56911516	X0984	KIAA1586	57691	ENSG00000168116
301	chr1	52344644	52345003	X1005	NRD1	4898	ENSG00000078618
302	chr11	118965873	118966232	X1011	H2AFX	3014	ENSG00000188486
303	chr11	82783066	82783425	X1018	RAB30	27314	ENSG00000137502
304	chr11	82783066	82783425	X1018	RAB30-AS1	100506233	ENSG00000246067
305	chr7	30634215	30634574	X1022	AC005154.6		ENSG00000196295
306	chr7	30634215	30634574	X1022	GARS	2617	ENSG00000106105
307	chr1	180601119	180601478	X1025	XPR1	9213	ENSG00000143324
308	chr16	74330352	74330711	X1028	AC009120.4	101928035	ENSG00000261404
309	chr16	74330352	74330711	X1028	PSMD7	5713	ENSG00000103035	X
310	chr10	121651815	121652174	X1030	MCMBP	79892	ENSG00000197771
311	chr10	121651815	121652174	X1030	SEC23IP	11196	ENSG00000107651
312	chr9	129622578	129622937	X1034	ZBTB34	403341	ENSG00000177125
313	chr2	152266328	152266687	X1036	RIF1	55183	ENSG00000080345
314	chr21	37432633	37432992	X1037	AP000688.11		ENSG00000236677
315	chr9	116037926	116038285	X1046	CDC26	246184	ENSG00000176386	X
316	chr4	139936469	139936828	X1047	CCRN4L	25819	ENSG00000151014
317	chr7	100464653	100465012	X1050	TRIP6	7205	ENSG00000087077
318	chr2	85580944	85581303	X1054	ELMOD3	84173	ENSG00000115459
319	chr1	220441584	220441943	X1058	AURKAPS1		ENSG00000213033
320	chr17	61699017	61699376	X1061	MAP3K3	4215	ENSG00000198909
321	chr22	31555861	31556220	X1065	MIR3928	100500901	ENSG00000264141
322	chr22	31555861	31556220	X1065	RNF185	91445	ENSG00000138942
323	chr1	41328334	41328693	X1071	CITED4	163732	ENSG00000179862
324	chr17	75082541	75082900	X1078	SEC14L1	6397	ENSG00000129657
325	chr17	75082541	75082900	X1078	LINC00338	654434	ENSG00000234912
326	chr17	75082541	75082900	X1078	AC015815.3		ENSG00000203316
327	chrX	101854320	101854679	X1079	RP4-769N13.6		ENSG00000271147
328	chr1	46152426	46152785	X1080	TMEM69	51249	ENSG00000159596
329	chr1	11994142	11994501	X1090	PLOD1	5351	ENSG00000083444
330	chr4	129522841	129523200	X1095	RP11-184M15.2		ENSG00000248802
331	chr21	46359529	46359888	X1096	C21orf67	84536	ENSG00000183250
332	chr21	46359529	46359888	X1096	FAM207A	85395	ENSG00000160256
333	chr1	3713066	3713425	X1104	LRRC47	57470	ENSG00000130764
334	chr20	48552931	48553290	X1106	RNF114	55905	ENSG00000124226
335	chr7	8008380	8008739	X1107	GLCCI1	113263	ENSG00000106415
336	chr1	55181380	55181739	X1108	TTC4	7268	ENSG00000243725
337	chr1	165737860	165738219	X1120	RP11-466F5.8		ENSG00000224358
338	chr11	93970737	93971096	X1126	RP11-680H20.2		ENSG00000250519
339	chr12	25101793	25102152	X1128	RP11-662I13.2		ENSG00000255921
340	chr5	167913411	167913770	X1135	RARS	5917	ENSG00000113643
341	chr7	65958712	65959071	X1139	GS1-124K5.3		ENSG00000223473
342	chr4	125634233	125634592	X1140	ANKRD50	57182	ENSG00000151458
343	chr5	176924838	176925197	X1145	PDLIM7	9260	ENSG00000196923
344	chr19	11484781	11485140	X1150	SWSAP1	126074	ENSG00000173928
345	chr20	60757765	60758124	X1157	MTG2	26164	ENSG00000101181
346	chr10	64892530	64892889	X1160	NRBF2	29982	ENSG00000148572
347	chr10	35379231	35379590	X1169	CUL2	8453	ENSG00000108094
348	chr12	64615582	64615941	X1171	RPS11P6		ENSG00000243024
349	chr3	125094100	125094459	X1172	ZNF148	7707	ENSG00000163848
350	chr1	76189569	76189928	X1174	RP4-682C21.5		ENSG00000178193
351	chr1	76189569	76189928	X1174	ACADM	34	ENSG00000117054
352	chr4	175344284	175344643	X1177	MIR4276	100423042	ENSG00000265846
353	chr5	65222244	65222603	X1178	ERBB2IP	55914	ENSG00000112851
354	chr1	53686490	53686849	X1182	C1orf123	54987	ENSG00000162384
355	chr7	6048349	6048708	X1187	AIMP2	7965	ENSG00000106305
356	chr2	47403723	47404082	X1189	RP11-761B3.1		ENSG00000273269
357	chr2	47403723	47404082	X1189	CALM2	805	ENSG00000143933
358	chr1	23811274	23811633	X1192	ASAP3	55616	ENSG00000088280
359	chr6	161413112	161413471	X1194	RP3-428L16.2		ENSG00000272841
360	chr1	150241873	150242232	X1196	APH1A	51107	ENSG00000117362
361	chr1	200590088	200590447	X1201	KIF14	9928	ENSG00000118193
362	chr6	30539131	30539490	X1206	ABCF1	23	ENSG00000204574
363	chr22	32149566	32149925	X1207	DEPDC5	9681	ENSG00000100150
364	chr3	40494910	40495269	X1208	ENTPD3-AS1	285266	ENSG00000223797
365	chr11	71416385	71416744	X1210	RP11-167J8.3		ENSG00000254972
366	chr1	67896376	67896735	X1219	SERBP1	26135	ENSG00000142864
367	chr1	151227149	151227508	X1232	PSMD4	5710	ENSG00000159352	X
368	chr8	17779777	17780136	X1236	PCM1	5108	ENSG00000078674
369	chr2	24150140	24150499	X1241	ATAD2B	54454	ENSG00000119778
370	chr2	24150140	24150499	X1241	UBXN2A	165324	ENSG00000173960
371	chr1	150266141	150266500	X1242	MRPS21		ENSG00000187145
372	chr1	151253838	151254197	X1247	ZNF687	57592	ENSG00000143373
373	chr1	45265440	45265799	X1248	PLK3	1263	ENSG00000173846	X
374	chr22	29137363	29137722	X1261	HSCB	150274	ENSG00000100209
375	chr10	73078686	73079045	X1266	SLC29A3	55315	ENSG00000198246
376	chr1	201798257	201798616	X1268	IPO9	55705	ENSG00000198700
377	chr19	50009882	50010241	X1270	FCGRT	2217	ENSG00000104870
378	chr6	25992888	25993247	X1271	U91328.19		ENSG00000272462
379	chr1	160991236	160991595	X1275	F11R	50848	ENSG00000158769
380	chr5	109024555	109024914	X1279	MAN2A1	4124	ENSG00000112893
381	chr4	4249939	4250298	X1280	TMEM128	85013	ENSG00000132406
382	chr22	21010612	21010971	X1285	AC007050.1		ENSG00000264718
383	chr3	131221718	131222077	X1291	MRPL3	11222	ENSG00000114686
384	chr20	35917991	35918350	X1295	MANBAL	63905	ENSG00000101363
385	chr20	33872229	33872588	X1298	FAM83C-AS1	140846	ENSG00000235214
386	chr2	26467356	26467715	X1301	HADHA	3030	ENSG00000084754
387	chr6	126101896	126102255	X1303	NCOA7	135112	ENSG00000111912
388	chr20	17949193	17949552	X1309	MGME1	92667	ENSG00000125871
389	chr17	62971880	62972239	X1314	AMZ2P1	201283	ENSG00000214174
390	chr6	138265885	138266244	X1316	RP11-240M16.1		ENSG00000229922
391	chr19	48867691	48868050	X1318	TMEM143	55260	ENSG00000161558
392	chr9	115141840	115142199	X1331	HSDL2	84263	ENSG00000119471
393	chr3	156391918	156392277	X1333	TIPARP-AS1		ENSG00000243926
394	chr16	69373762	69374121	X1335	COG8	84342	ENSG00000213380
395	chr12	72079814	72080173	X1344	TMEM19	55266	ENSG00000139291
396	chr3	156892862	156893221	X1348	RP11-550I24.2		ENSG00000243176
397	chr17	61904204	61904563	X1349	PSMC5	5705	ENSG00000087191	X
398	chr1	179199131	179199490	X1350	ABL2	27	ENSG00000143322
399	chr4	120133905	120134264	X1357	RP11-455G16.1		ENSG00000178636
400	chr11	809553	809912	X1363	PIDD	55367	ENSG00000177595	X
401	chr11	809553	809912	X1363	RPLP2	6181	ENSG00000177600
402	chr12	116997180	116997539	X1365	MAP1LC3B2		ENSG00000171471
403	chr11	77850427	77850786	X1370	ALG8	79053	ENSG00000159063
404	chr11	77850427	77850786	X1370	KCTD21-AS1	100289388	ENSG00000246174
405	chr16	67753280	67753639	X1372	GFOD2	81577	ENSG00000141098
406	chr15	77197907	77198266	X1373	SCAPER	49855	ENSG00000140386
407	chr1	87170113	87170472	X1375	RP4-612B15.3	105378828	ENSG00000261737
408	chr1	87170113	87170472	X1375	SH3GLB1	51100	ENSG00000097033
409	chr11	65337135	65337494	X1381	SSSCA1	10534	ENSG00000173465
410	chr14	23479534	23479893	X1382	C14orf93	60686	ENSG00000100802
411	chr2	74618955	74619314	X1385	DCTN1	1639	ENSG00000204843	X
412	chr7	102789801	102790160	X1399	NAPEPLD	222236	ENSG00000161048
413	chr6	26217019	26217378	X1410	HIST1H2BG		ENSG00000187990
414	chr6	26217019	26217378	X1410	HIST1H2AE		ENSG00000168274
415	chr12	124118351	124118710	X1412	EIF2B1	1967	ENSG00000111361
416	chr12	124118351	124118710	X1412	GTF2H3	2967	ENSG00000111358
417	chr1	46215979	46216338	X1415	IPP	3652	ENSG00000197429
418	chr2	65663714	65664073	X1419	AC074391.1	101927533	ENSG00000204929
419	chr6	28234597	28234956	X1420	RP5-874C20.3	7741	ENSG00000197062
420	chr16	1349653	1350012	X1423	RP11-616M22.7		ENSG00000260710
421	chr1	109633169	109633528	X1427	RP5-1065J22.8		ENSG00000273382
422	chr1	241682761	241683120	X1430	LRG_504		LRG_504
423	chr1	241682761	241683120	X1430	FH	2271	ENSG00000091483
424	chr12	56400682	56401041	X1431	IKZF4	64375	ENSG00000123411
425	chr1	28655492	28655851	X1433	MED18	54797	ENSG00000130772
426	chr1	234831813	234832172	X1435	RP4-781K5.6		ENSG00000230628
427	chr8	80942198	80942557	X1438	MRPS28	28957	ENSG00000147586
428	chr17	27966570	27966929	X1445	RP11-68I3.5		ENSG00000263370
429	chr7	66118778	66119137	X1446	RP4-756H11.3		ENSG00000226824
430	chr16	69795679	69796038	X1449	WWP2	11060	ENSG00000198373
431	chr19	5720214	5720573	X1452	CATSPERD	257062	ENSG00000174898
432	chr8	144363666	144364025	X1463	RP13-582O9.5	100507316	ENSG00000253716
433	chr12	96252600	96252959	X1464	RP11-536G4.2	105369921	ENSG00000258343
434	chr12	96252600	96252959	X1464	SNRPF	6636	ENSG00000139343
435	chr11	108093837	108094196	X1469	NPAT	4863	ENSG00000149308
436	chr19	2051474	2051833	X1487	MKNK2	2872	ENSG00000099875
437	chr10	43134319	43134678	X1492	ZNF33B		ENSG00000272373
438	chr6	2903407	2903766	X1495	SERPINB9	5272	ENSG00000170542
439	chr22	22509362	22509721	X1496	LL22NC03-30E12.10		ENSG00000236118
440	chr19	49864882	49865241	X1503	DKKL1	27120	ENSG00000104901
441	chrX	71496823	71497182	X1507	RPS4X	6191	ENSG00000198034
442	chr7	75931248	75931607	X1509	HSPB1	3315	ENSG00000106211
443	chr14	24583980	24584339	X1511	NRL	4901	ENSG00000129535
444	chr5	159848934	159849293	X1512	SLU7	10569	ENSG00000164609
445	chr1	160231379	160231738	X1513	RP11-574F21.2	100287049	ENSG00000228606
446	chr19	29097244	29097603	X1514	AC079466.1	102724908	ENSG00000266976
447	chr7	30173977	30174336	X1520	MTURN	222166	ENSG00000180354
448	chr17	4843675	4844034	X1522	SLC25A11	8402	ENSG00000108528
449	chr9	37422165	37422524	X1524	GRHPR	9380	ENSG00000137106
450	chrX	71458943	71459302	X1525	ERCC6L	54821	ENSG00000186871
451	chr4	129474370	129474729	X1526	RP11-130C6.1		ENSG00000273077
452	chr5	52856234	52856593	X1528	NDUFS4	4724	ENSG00000164258
453	chr1	153630874	153631233	X1532	SNAPIN	23557	ENSG00000143553
454	chr2	179278232	179278591	X1535	AC009948.5	101927027	ENSG00000223960
455	chr12	93963497	93963856	X1539	SOCS2	8835	ENSG00000120833
456	chr11	65028986	65029345	X1542	POLA2	23649	ENSG00000014138
457	chr7	99716860	99717219	X1545	CNPY4	245812	ENSG00000166997
458	chr2	128051668	128052027	X1546	ERCC3	2071	ENSG00000163161	X
459	chr2	128051668	128052027	X1546	LRG_462		LRG_462
460	chr6	30585451	30585810	X1556	MRPS18B	28973	ENSG00000204568
461	chr1	9598959	9599318	X1559	SLC25A33	84275	ENSG00000171612
462	chr19	39902649	39903008	X1562	PLEKHG2	64857	ENSG00000090924
463	chr1	154909052	154909411	X1568	RP11-307C12.13		ENSG00000270361
464	chr12	57030761	57031120	X1570	BAZ2A	11176	ENSG00000076108
465	chr7	128706762	128707121	X1571	RP11-128A6.3		ENSG00000242162
466	chr12	92539387	92539746	X1574	BTG1	694	ENSG00000133639
467	chr1	28969307	28969666	X1577	TAF12	6883	ENSG00000120656
468	chr1	28969307	28969666	X1577	RP11-442N24__B.1	105378616	ENSG00000229388
469	chr8	19674583	19674942	X1588	INTS10	55174	ENSG00000104613
470	chr1	224033877	224034236	X1589	TP53BP2	7159	ENSG00000143514
471	chr6	31633213	31633572	X1591	CSNK2B-LY6G5B-1181		ENSG00000263020
472	chr21	26979617	26979976	X1594	MRPL39	54148	ENSG00000154719
473	chr8	87355638	87355997	X1595	CTD-2284J15.1	105375624	ENSG00000254231
474	chr16	75182384	75182743	X1600	ZFP1	162239	ENSG00000184517
475	chr19	4246763	4247122	X1604	CCDC94	55702	ENSG00000105248
476	chr19	41304300	41304659	X1605	EGLN2	112398	ENSG00000269858
477	chr2	74347377	74347736	X1609	FNBP1P1		ENSG00000257800
478	chr21	34681392	34681751	X1613	AP000295.10		ENSG00000272659
479	chr3	50337264	50337623	X1619	HYAL3	8372	ENSG00000186792
480	chr16	88636233	88636592	X1627	ZC3H18	124245	ENSG00000158545
481	chr2	190525648	190526007	X1631	ASNSD1	54529	ENSG00000138381
482	chr1	145208959	145209318	X1632	NOTCH2NL		ENSG00000213240
483	chr1	145208959	145209318	X1632	RP11-458D21.5		ENSG00000255168
484	chr19	14640344	14640703	X1635	DNAJB1	3337	ENSG00000132002
485	chr19	14640344	14640703	X1635	MIR639		ENSG00000207707
486	chr1	26324708	26325067	X1636	PAFAH2	5051	ENSG00000158006
487	chr15	75940245	75940604	X1637	SNX33	257364	ENSG00000173548
488	chr1	24525910	24526269	X1638	RP11-10N16.2	284632	ENSG00000230023
489	chr11	118443087	118443446	X1641	ARCN1	372	ENSG00000095139
490	chr1	245028105	245028464	X1643	HNRNPU	3192	ENSG00000153187	X
491	chr2	167232851	167233210	X1644	SCN9A	6335	ENSG00000169432
492	chr7	148581444	148581803	X1651	EZH2	2146	ENSG00000106462	X
493	chr1	26560628	26560987	X1664	CEP85	64793	ENSG00000130695	X
494	chr9	19380266	19380625	X1674	RPS6	6194	ENSG00000137154	X
495	chr1	110950300	110950659	X1675	LAMTOR5	10542	ENSG00000134248
496	chr1	197871662	197872021	X1677	C1orf53	388722	ENSG00000203724
497	chr2	198364462	198364821	X1678	HSPE1	3336	ENSG00000115541
498	chr2	198364462	198364821	X1678	HSPE1-MOB4	100529241	ENSG00000270757
499	chr1	52499770	52500129	X1688	KTI12	112970	ENSG00000198841
500	chr1	25559111	25559470	X1702	SYF2	25949	ENSG00000117614	X
501	chr12	7053528	7053887	X1705	U47924.31		ENSG00000272173
502	chr17	48796806	48797165	X1709	LUC7L3	51747	ENSG00000108848
503	chr7	95951711	95952070	X1710	SLC25A13	10165	ENSG00000004864
504	chr6	133135636	133135995	X1717	SNORD101	594837	ENSG00000206754
505	chr17	74639800	74640159	X1718	ST6GALNAC1	55808	ENSG00000070526
506	chr7	44058590	44058949	X1720	POLR2J4	84820	ENSG00000214783
507	chr7	44058590	44058949	X1720	RP5-1165K10.2		ENSG00000273432
508	chr7	44058590	44058949	X1720	POLR2J4		ENSG00000272655
509	chr1	193028184	193028543	X1724	TROVE2	6738	ENSG00000116747
510	chr6	28317579	28317938	X1730	ZKSCAN3	80317	ENSG00000189298
511	chr16	23652485	23652844	X1736	LRG_308		LRG_308
512	chr16	23652485	23652844	X1736	PALB2	79728	ENSG00000083093
513	chr16	23652485	23652844	X1736	DCTN5	84516	ENSG00000166847
514	chr15	41575634	41575993	X1742	OIP5-AS1	729082	ENSG00000247556
515	chr3	20081442	20081801	X1743	KAT2B	8850	ENSG00000114166
516	chr6	32937725	32938084	X1748	BRD2-IT1		ENSG00000223837
517	chr2	98280715	98281074	X1749	ACTR1B	10120	ENSG00000115073
518	chr5	36242030	36242389	X1751	NADK2	133686	ENSG00000152620
519	chr1	146714059	146714418	X1753	CHD1L	9557	ENSG00000131778
520	chr15	65426081	65426440	X1757	PDCD7	10081	ENSG00000090470
521	chr18	23805663	23806022	X1759	TAF4B	6875	ENSG00000141384
522	chr10	122610595	122610954	X1767	WDR11-AS1	283089	ENSG00000227165
523	chr10	122610595	122610954	X1767	WDR11	55717	ENSG00000120008
524	chr1	46153757	46154116	X1770	GPBP1L1	60313	ENSG00000159592
525	chr7	75157580	75157939	X1782	PMS2P3	5387	ENSG00000127957
526	chr17	26925699	26926058	X1785	SPAG5-AS1		ENSG00000227543
527	chr2	62115594	62115953	X1786	CCT4	10575	ENSG00000115484
528	chr2	62115594	62115953	X1786	COMMD1	150684	ENSG00000173163
529	chr11	64794868	64795227	X1787	SNX15	29907	ENSG00000110025
530	chr11	113746413	113746772	X1789	USP28	57646	ENSG00000048028
531	chr5	43514741	43515100	X1795	RP11-159F24.5		ENSG00000248240
532	chr1	167904201	167904560	X1796	DCAF6	55827	ENSG00000143164
533	chr19	35225057	35225416	X1798	ZNF181	339318	ENSG00000197841
534	chr12	31477188	31477547	X1803	AC024940.1	79857	ENSG00000177340
535	chr20	30192975	30193334	X1804	ID1	3397	ENSG00000125968
536	chr2	32264804	32265163	X1814	DPY30	84661	ENSG00000162961
537	chr1	52521865	52522224	X1815	TXNDC12	51060	ENSG00000117862
538	chr5	134094276	134094635	X1818	DDX46	9879	ENSG00000145833
539	chr7	148798	149157	X1823	AC093627.10		ENSG00000240859
540	chr11	123612131	123612490	X1830	ZNF202	7753	ENSG00000166261
541	chr15	41056168	41056527	X1832	GCHFR	2644	ENSG00000137880
542	chr2	21022694	21023053	X1833	C2orf43	60526	ENSG00000118961
543	chr8	66546127	66546486	X1845	ARMC1	55156	ENSG00000104442
544	chr6	28233974	28234333	X1850	RP5-874C20.3	7741	ENSG00000197062
545	chr19	11266154	11266513	X1855	SPC24	147841	ENSG00000161888
546	chr1	184020406	184020765	X1857	TSEN15	116461	ENSG00000198860
547	chr20	30697138	30697497	X1859	TM9SF4	9777	ENSG00000101337
548	chr1	89989858	89990217	X1865	LRRC8B	23507	ENSG00000197147
549	chr1	178062118	178062477	X1868	RASAL2	9462	ENSG00000075391
550	chr1	33937661	33938020	X1873	ZSCAN20	7579	ENSG00000121903
551	chr16	67194510	67194869	X1875	TRADD	8717	ENSG00000102871
552	chr4	87857643	87858002	X1884	C4orf36	132989	ENSG00000163633
553	chr1	26496357	26496716	X1886	ZNF593	51042	ENSG00000142684
554	chr19	56879735	56880094	X1889	ZSCAN5A	79149	ENSG00000131848
555	chr19	56879735	56880094	X1889	AC006116.21		ENSG00000267606
556	chr6	150039151	150039510	X1891	LATS1	9113	ENSG00000131023
557	chr3	160117338	160117697	X1892	IFT80	57560	ENSG00000068885
558	chr2	201936642	201937001	X1895	FAM126B	285172	ENSG00000155744
559	chr6	99395552	99395911	X1896	FBXL4	26235	ENSG00000112234
560	chr17	33905727	33906086	X1902	PEX12	5193	ENSG00000108733
561	chr19	13068006	13068365	X1903	GADD45GIP1	90480	ENSG00000179271	X
562	chr16	15737083	15737442	X1908	KIAA0430	9665	ENSG00000166783
563	chr16	15737083	15737442	X1908	NDE1	54820	ENSG00000072864	X
564	chr16	15737083	15737442	X1908	MIR484		ENSG00000272213
565	chr18	54318570	54318929	X1913	TXNL1	9352	ENSG00000091164
566	chr18	54318570	54318929	X1913	WDR7	23335	ENSG00000091157
567	chr19	4638919	4639278	X1924	TNFAIP8L1	126282	ENSG00000185361
568	chr6	108615710	108616069	X1929	LACE1	246269	ENSG00000135537
569	chr20	33264648	33265007	X1934	PIGU	128869	ENSG00000101464
570	chr1	169455400	169455759	X1936	SLC19A2	10560	ENSG00000117479
571	chr3	19988989	19989348	X1937	EFHB	151651	ENSG00000163576
572	chr17	48474804	48475163	X1941	LRRC59	55379	ENSG00000108829
573	chr19	5903723	5904082	X1954	FUT5	2527	ENSG00000130383
574	chr19	5903723	5904082	X1954	AC024592.12		ENSG00000267740
575	chr19	5903723	5904082	X1954	NDUFA11	126328	ENSG00000174886
576	chr4	81046287	81046646	X1963	ANTXR2	118429	ENSG00000163297
577	chr3	3221185	3221544	X1966	CRBN	51185	ENSG00000113851
578	chr8	95961652	95962011	X1977	TP53INP1	94241	ENSG00000164938
579	chr8	95961652	95962011	X1977	RP11-347C18.3		ENSG00000253878
580	chr4	119199783	119200142	X1978	SNHG8	100093630	ENSG00000269893
581	chr1	202310892	202311251	X1980	UBE2T	29089	ENSG00000077152
582	chr16	31519757	31520116	X1982	RP11-452L6.7		ENSG00000260625
583	chr10	27531031	27531390	X1987	ACBD5	91452	ENSG00000107897
584	chr8	22461880	22462239	X1989	CCAR2	57805	ENSG00000158941
585	chr6	26056380	26056739	X1990	HIST1H1C	3006	ENSG00000187837
586	chr4	40059062	40059421	X1995	RP11-333E13.4	344967	ENSG00000205794
587	chr1	167789261	167789620	X2000	RP1-313L4.4		ENSG00000250762
588	chr1	167789261	167789620	X2000	RP1-313L4.3		ENSG00000232194
589	chr1	202995187	202995546	X2003	PPFIA4	8497	ENSG00000143847
590	chrX	154564057	154564416	X2007	CLIC2	1193	ENSG00000155962
591	chr1	113498463	113498822	X2008	SLC16A1-AS1	100506392	ENSG00000226419
592	chr4	44680205	44680564	X2009	GUF1	60558	ENSG00000151806
593	chr5	112849232	112849591	X2012	YTHDC2	64848	ENSG00000047188	X
594	chr6	138724985	138725344	X2016	MARCKSL1P2		ENSG00000215878
595	chr2	172290681	172291040	X2018	DCAF17	80067	ENSG00000115827
596	chr1	173572352	173572711	X2022	SLC9C2	284525	ENSG00000162753
597	chr8	125551158	125551517	X2025	NDUFB9	4715	ENSG00000147684
598	chr1	19536573	19536932	X2027	UBR4	23352	ENSG00000127481
599	chr1	19536573	19536932	X2027	RP1-43E13.2	101927895	ENSG00000230424
600	chr6	146055910	146056269	X2031	RP3-466P17.1		ENSG00000270638
601	chr21	35288268	35288627	X2036	ATP5O	539	ENSG00000241837
602	chr3	101292654	101293013	X2038	PCNP	57092	ENSG00000081154
603	chr11	1330945	1331304	X2040	TOLLIP	54472	ENSG00000078902
604	chr11	1330945	1331304	X2040	TOLLIP-AS1	255512	ENSG00000255153
605	chr15	45003569	45003928	X2046	PATL2	197135	ENSG00000229474
606	chr15	45003569	45003928	X2046	B2M	567	ENSG00000166710
607	chr6	157744338	157744697	X2047	TMEM242	729515	ENSG00000215712
608	chr6	157744338	157744697	X2047	RP5-933K21.3		ENSG00000271040
609	chr2	176032397	176032756	X2052	MIR933	100126350	ENSG00000215973
610	chr2	176032397	176032756	X2052	AC096649.2		ENSG00000229750
611	chr1	151319175	151319534	X2054	RP11-126K1.6		ENSG00000237976
612	chr6	28806698	28807057	X2055	XXbac-BPG308K3.5		ENSG00000225173
613	chr7	72972220	72972579	X2058	BCL7B	9275	ENSG00000106635
614	chr1	84944933	84945292	X2060	RPF1	80135	ENSG00000117133
615	chr10	75668539	75668898	X2061	PLAU	5328	ENSG00000122861
616	chr9	114936748	114937107	X2062	RP11-165N19.2		ENSG00000225513
617	chr19	2740058	2740417	X2069	AC006538.4		ENSG00000267001
618	chr19	2740058	2740417	X2069	SLC39A3	29985	ENSG00000141873
619	chr1	113215744	113216103	X2072	MOV10	4343	ENSG00000155363
620	chrX	53254252	53254611	X2083	KDM5C	8242	ENSG00000126012
621	chr11	69455755	69456114	X2084	CCND1	595	ENSG00000110092	CCND1
622	chr1	157108476	157108835	X2089	ETV3	2117	ENSG00000117036
623	chr7	23145519	23145878	X2090	KLHL7-AS1	100775104	ENSG00000230658
624	chr17	42219094	42219453	X2093	C17orf53	78995	ENSG00000125319
625	chr1	226374396	226374755	X2095	ACBD3	64746	ENSG00000182827
626	chr6	15090564	15090923	X2097	RP11-146I2.1		ENSG00000234261
627	chr12	125473350	125473709	X2114	DHX37	57647	ENSG00000150990
628	chr6	28104476	28104835	X2119	RP1-265C24.8		ENSG00000261839
629	chr19	39421000	39421359	X2120	MRPS12	6183	ENSG00000128626
630	chr16	71929277	71929636	X2141	ZNF821	55565	ENSG00000102984
631	chr9	140512896	140513255	X2146	EHMT1	79813	ENSG00000181090
632	chr2	55646905	55647264	X2148	CCDC88A	55704	ENSG00000115355
633	chr4	120375474	120375833	X2152	RP11-33B1.1	645513	ENSG00000245958
634	chr17	49198428	49198787	X2155	SPAG9	9043	ENSG00000008294
635	chr12	117348526	117348885	X2159	FBXW8	26259	ENSG00000174989
636	chr6	28109580	28109939	X2161	ZKSCAN8	7745	ENSG00000198315
637	chr11	46638723	46639082	X2171	ATG13	9776	ENSG00000175224
638	chrX	53449224	53449583	X2177	RIBC1	158787	ENSG00000158423
639	chr3	45017888	45018247	X2181	ZDHHC3	51304	ENSG00000163812
640	chr4	68567068	68567427	X2183	UBA6	55236	ENSG00000033178
641	chr15	45694500	45694859	X2185	GATM	2628	ENSG00000171766
642	chr15	45694500	45694859	X2185	SPATA5L1	79029	ENSG00000171763
643	chr2	86333353	86333712	X2195	POLR1A	25885	ENSG00000068654
644	chr12	120739834	120740193	X2196	SIRT4	23409	ENSG00000089163
645	chr7	56174241	56174600	X2202	CHCHD2	51142	ENSG00000106153
646	chr15	64679748	64680107	X2212	KIAA0101	9768	ENSG00000166803
647	chr15	64679748	64680107	X2212	TRIP4	9325	ENSG00000103671
648	chr17	80709754	80710113	X2215	TBCD	6904	ENSG00000141556
649	chrX	155110895	155111254	X2218	VAMP7	6845	ENSG00000124333
650	chr6	31334598	31334957	X2221	DHFRP2		ENSG00000228432
651	chr2	152118201	152118560	X2222	RBM43	375287	ENSG00000184898
652	chr2	175199511	175199870	X2223	SP9	100131390	ENSG00000217236
653	chr6	41863112	41863471	X2224	USP49	25862	ENSG00000164663
654	chr21	34915502	34915861	X2227	GART	2618	ENSG00000159131
655	chr7	76178223	76178582	X2232	AC004980.7	100133091	ENSG00000205485
656	chr2	70314142	70314501	X2234	PCBP1	5093	ENSG00000169564
657	chr22	22676393	22676752	X2237	IGLV1-51		ENSG00000211644
658	chr1	28561915	28562274	X2244	ATPIF1	93974	ENSG00000130770
659	chr1	78470253	78470612	X2246	RP11-386I14.4		ENSG00000273338
660	chr4	110834020	110834379	X2247	EGF	1950	ENSG00000138798	X
661	chr8	124054309	124054668	X2250	DERL1	79139	ENSG00000136986
662	chr2	32581624	32581983	X2251	BIRC6	57448	ENSG00000115760
663	chr7	128116683	128117042	X2254	METTL2B	55798	ENSG00000165055
664	chr5	178057423	178057782	X2258	CLK4	57396	ENSG00000113240
665	chr2	65454392	65454751	X2262	ACTR2	10097	ENSG00000138071
666	chr1	109825917	109826276	X2266	PSRC1	84722	ENSG00000134222	X
667	chr12	54867315	54867674	X2271	GTSF1	121355	ENSG00000170627
668	chr1	113615338	113615697	X2277	LRIG2	9860	ENSG00000198799
669	chr2	240323100	240323459	X2283	HDAC4	9759	ENSG00000068024
670	chr2	240323100	240323459	X2283	AC062017.1	101928111	ENSG00000222020
671	chr7	2394173	2394532	X2286	SNX8	29886	ENSG00000106266
672	chr11	10772406	10772765	X2289	CTR9	9646	ENSG00000198730
673	chr1	174992866	174993225	X2293	MRPS14	63931	ENSG00000120333
674	chr5	178977176	178977535	X2295	RUFY1	80230	ENSG00000176783
675	chr17	80231308	80231667	X2297	CSNK1D	1453	ENSG00000141551	X
676	chr1	112298315	112298674	X2302	FAM212B	55924	ENSG00000197852
677	chr12	48499956	48500315	X2313	SENP1	29843	ENSG00000079387
678	chr20	1305968	1306327	X2315	SDCBP2-AS1	100507495	ENSG00000234684
679	chr19	41257412	41257771	X2316	C19orf54	284325	ENSG00000188493
680	chr7	128706197	128706556	X2318	RP11-128A6.3		ENSG00000242162
681	chr6	28367499	28367858	X2319	ZSCAN12	9753	ENSG00000158691
682	chr11	46867737	46868096	X2324	CKAP5	9793	ENSG00000175216	X
683	chr11	46867737	46868096	X2324	LRP4-AS1	100507401	ENSG00000247675
684	chr2	217363466	217363825	X2325	AC098820.3		ENSG00000232485
685	chr8	121457253	121457612	X2327	MTBP	27085	ENSG00000172167
686	chr15	72668235	72668594	X2340	RP11-106M3.2		ENSG00000260729
687	chr15	72668235	72668594	X2340	HEXA-AS1	80072	ENSG00000260339
688	chr2	9695535	9695894	X2345	RP11-214N9.1		ENSG00000271855
689	chr20	43991382	43991741	X2346	SYS1-DBNDD2	767557	ENSG00000254806
690	chr5	81574385	81574744	X2350	RPS23	6228	ENSG00000186468
691	chr16	69373106	69373465	X2354	NIP7	51388	ENSG00000132603
692	chr15	76067684	76068043	X2360	RP11-24M17.5		ENSG00000187812
693	chr17	5389795	5390154	X2362	DERL2	51009	ENSG00000072849
694	chr1	174992197	174992556	X2367	Y_RNA		ENSG00000206659
695	chr20	45946932	45947291	X2368	AL031666.2	100131496	ENSG00000267882
696	chr5	172197866	172198225	X2374	DUSP1	1843	ENSG00000120129	X
697	chr11	75110431	75110790	X2376	RPS3	6188	ENSG00000149273
698	chr16	66730871	66731230	X2381	CMTM4	146223	ENSG00000183723
699	chr18	977243	977602	X2383	RP11-689C9.1		ENSG00000272461
700	chr11	59436834	59437193	X2393	PATL1	219988	ENSG00000166889
701	chr20	49574889	49575248	X2397	DPM1	8813	ENSG00000000419
702	chr20	49574889	49575248	X2397	MOCS3	27304	ENSG00000124217
703	chr17	27070659	27071018	X2403	TRAF4	9618	ENSG00000076604
704	chr6	111195860	111196219	X2409	AMD1	262	ENSG00000123505
705	chr5	162864030	162864389	X2413	RP11-541P9.3		ENSG00000250061
706	chr5	162864030	162864389	X2413	CCNG1	900	ENSG00000113328
707	chr5	96144142	96144501	X2421	ERAP1	51752	ENSG00000164307
708	chr2	170440405	170440764	X2433	PPIG	9360	ENSG00000138398
709	chr6	27114761	27115120	X2436	HIST1H2BK	85236	ENSG00000197903
710	chr6	27114761	27115120	X2436	HIST1H2AH		ENSG00000184825
711	chr6	27114761	27115120	X2436	MIR3143	100422934	ENSG00000265565
712	chr19	50837071	50837430	X2441	KCNC3	3748	ENSG00000131398
713	chr7	19748483	19748842	X2449	TWISTNB	221830	ENSG00000105849
714	chr19	56116086	56116445	X2453	ZNF865	100507290	ENSG00000261221
715	chr11	9406160	9406519	X2454	IPO7	10527	ENSG00000205339
716	chr16	85061013	85061372	X2463	KIAA0513	9764	ENSG00000135709
717	chr18	11908364	11908723	X2467	RP11-820I16.4		ENSG00000273141
718	chr5	112196913	112197272	X2474	SRP19	6728	ENSG00000153037
719	chr20	388002	388361	X2475	RBCK1	10616	ENSG00000125826
720	chr1	51985157	51985516	X2477	EPS15	2060	ENSG00000085832
721	chr21	45079089	45079448	X2480	HSF2BP	11077	ENSG00000160207
722	chr21	45079089	45079448	X2480	RRP1B	23076	ENSG00000160208
723	chr12	53718860	53719219	X2484	AAAS	8086	ENSG00000094914
724	chr20	34252663	34253022	X2489	CPNE1	8904	ENSG00000214078
725	chr20	34252663	34253022	X2489	RBM12	10137	ENSG00000244462
726	chr7	152373429	152373788	X2493	XRCC2	7516	ENSG00000196584
727	chr2	175113541	175113900	X2494	OLA1	29789	ENSG00000138430
728	chr1	227922771	227923130	X2499	JMJD4	65094	ENSG00000081692
729	chr12	50677341	50677700	X2503	LIMA1	51474	ENSG00000050405
730	chr15	78832442	78832801	X2506	PSMA4	5685	ENSG00000041357
731	chr7	54826871	54827230	X2508	RP11-745C15.2		ENSG00000234707
732	chr1	226111706	226112065	X2511	RP4-559A3.7		ENSG00000255835
733	chr1	226111706	226112065	X2511	PYCR2	29920	ENSG00000143811
734	chr14	75643148	75643507	X2513	TMED10	10972	ENSG00000170348
735	chr6	31628234	31628593	X2515	C6orf47	57827	ENSG00000204439
736	chr6	111805028	111805387	X2519	REV3L	5980	ENSG00000009413
737	chr8	48873028	48873387	X2522	PRKDC	5591	ENSG00000253729	X
738	chr1	212965000	212965359	X2523	NSL1	25936	ENSG00000117697
739	chr1	212965000	212965359	X2523	TATDN3	128387	ENSG00000203705
740	chr5	140105565	140105924	X2529	VTRNA1-3	56662	ENSG00000202515
741	chr12	56727904	56728263	X2534	PAN2	9924	ENSG00000135473
742	chr1	150459517	150459876	X2535	TARS2	80222	ENSG00000143374
743	chr16	4364036	4364395	X2536	GLIS2	84662	ENSG00000126603
744	chr17	80250452	80250811	X2540	RP13-516M14.4	101929511	ENSG00000265692
745	chr20	2451210	2451569	X2541	SNRPB	6628	ENSG00000125835
746	chr14	78174302	78174661	X2542	ALKBH1	8846	ENSG00000100601
747	chr14	78174302	78174661	X2542	SLIRP	81892	ENSG00000119705
748	chr7	99063521	99063880	X2546	PTCD1	26024	ENSG00000106246
749	chr7	99063521	99063880	X2546	ATP5J2-PTCD1	100526740	ENSG00000248919
750	chr1	114447828	114448187	X2547	AP4B1	10717	ENSG00000134262
751	chr4	159644289	159644648	X2548	PPID	5481	ENSG00000171497
752	chr15	40401111	40401470	X2560	BMF	90427	ENSG00000104081
753	chr11	65430613	65430972	X2564	RELA	5970	ENSG00000173039
754	chr1	150208629	150208988	X2565	ANP32E	81611	ENSG00000143401
755	chr1	150208629	150208988	X2565	RNU2-17P		ENSG00000222222
756	chr12	123459241	123459600	X2570	RP11-197N18.2		ENSG00000256028
757	chr15	93447074	93447433	X2574	MIR3175		ENSG00000264173
758	chr8	120844982	120845341	X2577	TAF2	6873	ENSG00000064313
759	chr17	40976076	40976435	X2580	PSME3	10197	ENSG00000131467	X
760	chr11	46615518	46615877	X2581	AMBRA1	55626	ENSG00000110497
761	chr19	46149336	46149695	X2582	EML2	24139	ENSG00000125746
762	chr1	76251867	76252226	X2584	RABGGTB	5876	ENSG00000137955
763	chr2	55459699	55460058	X2586	CLHC1	130162	ENSG00000162994
764	chr1	93646188	93646547	X2589	TMED5	50999	ENSG00000117500
765	chr19	49466679	49467038	X2593	CTD-2639E6.9		ENSG00000267898
766	chr15	35261798	35262157	X2597	AQR	9716	ENSG00000021776
767	chr19	10679920	10680279	X2605	CDKN2D	1032	ENSG00000129355	X
768	chr7	96338881	96339240	X2607	SHFM1	7979	ENSG00000127922
769	chr7	106301329	106301688	X2608	CCDC71L	168455	ENSG00000253276
770	chr7	106301329	106301688	X2608	AC004917.1		ENSG00000177820
771	chr7	128337421	128337780	X2612	RNA5SP242		ENSG00000201041
772	chr7	128337421	128337780	X2612	RNA5SP243		ENSG00000252866
773	chrX	70585399	70585758	X2616	TAF1	6872	ENSG00000147133
774	chr7	25164701	25165060	X2619	CYCS	54205	ENSG00000172115
775	chr5	75698730	75699089	X2620	IQGAP2	10788	ENSG00000145703
776	chr2	162016894	162017253	X2626	AC009313.1		ENSG00000224467
777	chr5	137673700	137674059	X2630	CDC25C	995	ENSG00000158402	X
778	chr4	81046976	81047335	X2634	ANTXR2	118429	ENSG00000163297
779	chr17	57442765	57443124	X2638	MIR4729	100616204	ENSG00000263857
780	chr16	58163345	58163704	X2642	C16orf80	29105	ENSG00000070761
781	chr16	58163345	58163704	X2642	RP11-459F6.3		ENSG00000260927
782	chr5	64859031	64859390	X2643	CENPK	64105	ENSG00000123219
783	chr5	64859031	64859390	X2643	PPWD1	23398	ENSG00000113593
784	chr6	4018703	4019062	X2650	RP3-406P24.4		ENSG00000272248
785	chr1	27816722	27817081	X2659	WASF2	10163	ENSG00000158195
786	chr17	8286268	8286627	X2661	RP11-849F2.7		ENSG00000263809
787	chr17	8286268	8286627	X2661	RPL26	6154	ENSG00000161970	X
788	chr3	16306173	16306532	X2663	DPH3	285381	ENSG00000154813
789	chr3	16306173	16306532	X2663	OXNAD1	92106	ENSG00000154814
790	chr1	249200362	249200721	X2668	PGBD2	267002	ENSG00000185220
791	chr6	117996335	117996694	X2669	NUS1	116150	ENSG00000153989
792	chr3	196065125	196065484	X2671	TM4SF19		ENSG00000273331
793	chr3	196065125	196065484	X2671	TM4SF19	116211	ENSG00000145107
794	chr9	35096212	35096571	X2672	RP11-182N22.8		ENSG00000234181
795	chr21	47744021	47744380	X2674	C21orf58	54058	ENSG00000160298
796	chr21	47744021	47744380	X2674	PCNT	5116	ENSG00000160299	X
797	chr20	33543350	33543709	X2680	GSS	2937	ENSG00000100983
798	chr2	71356939	71357298	X2683	MPHOSPH10	10199	ENSG00000124383
799	chr7	20257053	20257412	X2686	MACC1	346389	ENSG00000183742
800	chr7	20257053	20257412	X2686	AC005083.1	100506098	ENSG00000233834
801	chr10	43277934	43278293	X2689	BMS1	9790	ENSG00000165733
802	chr7	148394943	148395302	X2694	CUL1	8454	ENSG00000055130	X
803	chr11	14541591	14541950	X2698	PSMA1		ENSG00000256206
804	chr9	37904352	37904711	X2700	SLC25A51	92014	ENSG00000122696
805	chr12	53739074	53739433	X2702	SP7	121340	ENSG00000170374
806	chr11	65728770	65729129	X2703	SART1	9092	ENSG00000175467
807	chr9	35657869	35658228	X2704	RMRP	6023	ENSG00000269900
808	chr9	35657869	35658228	X2704	LRG_163		LRG_163
809	chr9	35657869	35658228	X2704	CCDC107	203260	ENSG00000159884
810	chr1	52870174	52870533	X2707	ORC1	4998	ENSG00000085840
811	chr1	52870174	52870533	X2707	PRPF38A	84950	ENSG00000134748
812	chr4	146019461	146019820	X2710	ANAPC10	10393	ENSG00000164162	X
813	chr5	110427869	110428228	X2712	CTC-551A13.2		ENSG00000253613
814	chr9	127624312	127624671	X2714	RPL35	11224	ENSG00000136942
815	chr9	127624312	127624671	X2714	ARPC5L	81873	ENSG00000136950
816	chr1	203274580	203274939	X2715	LINC01136	730227	ENSG00000233791
817	chr1	203274580	203274939	X2715	BTG2	7832	ENSG00000159388	X
818	chr2	167232651	167233010	X2716	SCN9A	6335	ENSG00000169432
819	chr1	51425909	51426268	X2722	FAF1	11124	ENSG00000185104
820	chr1	51425909	51426268	X2722	CDKN2C	1031	ENSG00000123080	X
821	chr15	72766185	72766544	X2723	ARIH1	25820	ENSG00000166233
822	chr19	41903556	41903915	X2725	EXOSC5	56915	ENSG00000077348
823	chr2	192542775	192543134	X2726	NABP1	64859	ENSG00000173559
824	chr8	33371075	33371434	X2727	TTI2	80185	ENSG00000129696
825	chr6	33267242	33267601	X2729	RGL2	5863	ENSG00000237441
826	chr22	20104838	20105197	X2730	TRMT2A	27037	ENSG00000099899
827	chr6	26156476	26156835	X2731	HIST1H1E	3008	ENSG00000168298
828	chr14	23388782	23389141	X2739	RBM23	55147	ENSG00000100461
829	chr19	3557703	3558062	X2743	AC005786.5		ENSG00000267231
830	chr19	49956809	49957168	X2748	PIH1D1	55011	ENSG00000104872
831	chr17	76183037	76183396	X2749	TK1	7083	ENSG00000167900
832	chr17	76183037	76183396	X2749	AFMID	125061	ENSG00000183077
833	chr22	43011162	43011521	X2762	POLDIP3	84271	ENSG00000100227
834	chr22	43011162	43011521	X2762	RNU12		ENSG00000270022
835	chr8	93889649	93890008	X2765	RP11-100L22.2	441369	ENSG00000248858
836	chrX	47004261	47004620	X2767	RBM10	8241	ENSG00000182872
837	chr2	10260737	10261096	X2768	RP11-254F7.4		ENSG00000272524
838	chr7	128695647	128696006	X2769	TNPO3	23534	ENSG00000064419
839	chr7	128695647	128696006	X2769	TPI1P2	286016	ENSG00000230359
840	chr10	97849648	97850007	X2775	ENTPD1-AS1	728558	ENSG00000226688
841	chr7	44530171	44530530	X2778	NUDCD3	23386	ENSG00000015676
842	chr1	234508807	234509166	X2780	COA6	388753	ENSG00000168275
843	chr5	167913211	167913570	X2785	RARS	5917	ENSG00000113643
844	chr21	30257567	30257926	X2789	N6AMT1	29104	ENSG00000156239
845	chr10	6962264	6962623	X2794	RP11-799O21.2		ENSG00000234248
846	chr15	40986445	40986804	X2795	RAD51	5888	ENSG00000051180
847	chr12	98910237	98910596	X2796	TMPO-AS1	100128191	ENSG00000257167
848	chr11	66115358	66115717	X2798	B3GNT1	11041	ENSG00000174684
849	chr11	66115358	66115717	X2798	RP11-867G23.8	102724064	ENSG00000255468
850	chr3	155571951	155572310	X2800	SLC33A1	9197	ENSG00000169359
851	chr19	10230354	10230713	X2802	EIF3G	8666	ENSG00000130811
852	chr14	31677330	31677689	X2803	HECTD1	25831	ENSG00000092148
853	chr7	44887980	44888339	X2804	H2AFV	94239	ENSG00000105968
854	chr7	44887980	44888339	X2804	AC004854.4		ENSG00000234183
855	chr2	85766228	85766587	X2808	MAT2A	4144	ENSG00000168906
856	chrX	119378863	119379222	X2814	NKAPP1	158801	ENSG00000233382
857	chr17	8113697	8114056	X2820	AURKB	9212	ENSG00000178999	X
858	chr1	185125649	185126008	X2825	SWT1	54823	ENSG00000116668
859	chr19	48281676	48282035	X2826	SEPW1	6415	ENSG00000178980
860	chr1	200379225	200379584	X2827	ZNF281	23528	ENSG00000162702
861	chr11	88070711	88071070	X2828	CTSC	1075	ENSG00000109861
862	chr11	88070711	88071070	X2828	LRG_50		LRG_50
863	chr5	40755989	40756348	X2829	TTC33	23548	ENSG00000113638
864	chr1	10532624	10532983	X2841	DFFA	1676	ENSG00000160049
865	chr1	241815485	241815844	X2843	WDR64	128025	ENSG00000162843
866	chr6	39196933	39197292	X2846	KCNK5	8645	ENSG00000164626
867	chr15	67546859	67547218	X2847	IQCH	64799	ENSG00000103599
868	chr1	172500693	172501052	X2851	SUCO	51430	ENSG00000094975
869	chr2	24298895	24299254	X2860	FAM228B	375190	ENSG00000219626
870	chr12	105630236	105630595	X2862	APPL2	55198	ENSG00000136044
871	chr5	96518982	96519341	X2864	RIOK2	55781	ENSG00000058729	X
872	chr5	96518982	96519341	X2864	RP11-155G15.2		ENSG00000251513
873	chr17	48450319	48450678	X2870	MRPL27	51264	ENSG00000108826
874	chr17	48450319	48450678	X2870	EME1	146956	ENSG00000154920
875	chr12	120884008	120884367	X2871	TRIAP1	51499	ENSG00000170855	X
876	chr12	120884008	120884367	X2871	GATC	283459	ENSG00000257218
877	chr1	155579554	155579913	X2878	MSTO1	55154	ENSG00000125459
878	chr7	99647161	99647520	X2887	ZSCAN21	7589	ENSG00000166529
879	chr10	69553071	69553430	X2888	RP11-57G10.1		ENSG00000225922
880	chr4	109571671	109572030	X2889	OSTC	58505	ENSG00000198856
881	chr6	3024022	3024381	X2891	HTATSF1P2		ENSG00000271361
882	chr2	203878833	203879192	X2893	NBEAL1	65065	ENSG00000144426
883	chr1	219347133	219347492	X2894	RP11-135J2.4		ENSG00000228063
884	chr1	219347133	219347492	X2894	LYPLAL1	127018	ENSG00000143353
885	chr5	90609957	90610316	X2897	LUCAT1	100505994	ENSG00000248323
886	chr5	90609957	90610316	X2897	RP11-213H15.4		ENSG00000271762
887	chr11	125444269	125444628	X2905	RNU6-1156P		ENSG00000222297
888	chr15	65588310	65588669	X2912	RNU5A-1	26831	ENSG00000199568
889	chr5	40835269	40835628	X2920	RPL37	6167	ENSG00000145592
890	chr4	99916251	99916610	X2921	METAP1	23173	ENSG00000164024
891	chr19	7694650	7695009	X2926	XAB2	56949	ENSG00000076924
892	chr19	7694650	7695009	X2926	CTD-3214H19.4		ENSG00000268400
893	chr6	170151426	170151785	X2931	TCTE3	6991	ENSG00000184786
894	chr6	170151426	170151785	X2931	ERMARD	55780	ENSG00000130023
895	chr10	112630936	112631295	X2932	PDCD4	27250	ENSG00000150593
896	chr2	64054905	64055264	X2939	WDPCP	51057	ENSG00000143951
897	chr16	85045083	85045442	X2943	ZDHHC7	55625	ENSG00000153786
898	chr20	47895093	47895452	X2944	ZNFX1	57169	ENSG00000124201
899	chr20	47895093	47895452	X2944	SNORD12C	26765	ENSG00000209042
900	chr1	147806638	147806997	X2947	RNU1-122P		ENSG00000202408
901	chr22	19279373	19279732	X2951	CLTCL1	8218	ENSG00000070371
902	chr1	115053854	115054213	X2958	TRIM33	51592	ENSG00000197323
903	chr7	148638133	148638492	X2959	RNY5		ENSG00000252310
904	chr3	194393106	194393465	X2961	LSG1	55341	ENSG00000041802
905	chr12	62996324	62996683	X2963	RP11-631N16.2		ENSG00000257354
906	chr10	126604913	126605272	X2964	RP11-298J20.4		ENSG00000249456
907	chr5	140018483	140018842	X2971	TMCO6	55374	ENSG00000113119
908	chr7	38375225	38375584	X2975	TRGV7		ENSG00000249978
909	chr4	83934179	83934538	X2986	LIN54	132660	ENSG00000189308
910	chr17	45569907	45570266	X2990	MRPL45P2		ENSG00000228782
911	chr18	658072	658431	X2991	C18orf56	494514	ENSG00000176912
912	chr12	54730986	54731345	X2994	MIR148B	442892	ENSG00000199122
913	chr7	91875000	91875359	X2995	ANKIB1	54467	ENSG00000001629
914	chr6	170102201	170102560	X2997	WDR27	253769	ENSG00000184465
915	chr6	170102201	170102560	X2997	C6orf120	387263	ENSG00000185127
916	chr1	111506896	111507255	X3000	LRIF1	55791	ENSG00000121931
917	chr11	2720903	2721262	X3003	KCNQ1OT1	10984	ENSG00000269821
918	chr15	44719443	44719802	X3011	RP11-516C1.1		ENSG00000259595
919	chr5	133706866	133707225	X3015	CDKL3	51265	ENSG00000006837
920	chr5	133706866	133707225	X3015	UBE2B	7320	ENSG00000119048
921	chr6	27791601	27791960	X3020	HIST1H4J	8363	ENSG00000197238
922	chr19	17186087	17186446	X3024	HAUS8	93323	ENSG00000131351	X
923	chr19	17186087	17186446	X3024	MYO9B	4650	ENSG00000099331
924	chr7	151722361	151722720	X3025	GALNT11	63917	ENSG00000178234
925	chr18	2571431	2571790	X3031	METTL4	64863	ENSG00000101574
926	chr18	2571431	2571790	X3031	NDC80	10403	ENSG00000080986	X
927	chr1	186344502	186344861	X3033	TPR	7175	ENSG00000047410	X
928	chr1	186344502	186344861	X3033	C1orf27	54953	ENSG00000157181
929	chr5	137879255	137879614	X3036	ETF1	2107	ENSG00000120705
930	chrX	9431066	9431425	X3043	TBL1X	6907	ENSG00000101849
931	chr7	4814871	4815230	X3045	AP5Z1	9907	ENSG00000242802
932	chr2	33824600	33824959	X3051	FAM98A	25940	ENSG00000119812
933	chr2	75750796	75751155	X3052	AC007099.1	101927884	ENSG00000231172
934	chr3	37034233	37034592	X3055	MLH1	4292	ENSG00000076242
935	chr2	171571544	171571903	X3060	LINC01124	440925	ENSG00000222033
936	chr2	171571544	171571903	X3060	SP5	389058	ENSG00000204335
937	chr19	2328301	2328660	X3062	LSM7	51690	ENSG00000130332
938	chr19	2328301	2328660	X3062	SPPL2B	56928	ENSG00000005206
939	chr1	155532919	155533278	X3065	ASH1L	55870	ENSG00000116539
940	chr3	10362524	10362883	X3068	SEC13	6396	ENSG00000157020
941	chr14	77563777	77564136	X3077	CIPC	85457	ENSG00000198894
942	chr4	78783587	78783946	X3082	MRPL1	65008	ENSG00000169288
943	chr17	55927511	55927870	X3085	MRPS23	51649	ENSG00000181610
944	chr7	106301937	106302296	X3090	CCDC71L	168455	ENSG00000253276
945	chr6	136610663	136611022	X3091	BCLAF1	9774	ENSG00000029363
946	chr4	146101357	146101716	X3093	OTUD4	54726	ENSG00000164164
947	chr2	177134038	177134397	X3097	MTX2	10651	ENSG00000128654
948	chr2	150444070	150444429	X3108	MMADHC	27249	ENSG00000168288
949	chr8	38243496	38243855	X3109	LETM2	137994	ENSG00000165046
950	chr19	12902153	12902512	X3110	JUNB	3726	ENSG00000171223
951	chr17	4634698	4635057	X3114	MED11	400569	ENSG00000161920
952	chr16	74700515	74700874	X3116	RFWD3	55159	ENSG00000168411	X
953	chr17	62502178	62502537	X3117	CEP95	90799	ENSG00000258890
954	chr17	76210237	76210596	X3119	BIRC5	332	ENSG00000089685
955	chr2	27273579	27273938	X3120	AGBL5-AS1	100874031	ENSG00000231636
956	chr11	17099410	17099769	X3123	RPS13	6207	ENSG00000110700
957	chr4	39640711	39641070	X3124	SMIM14	201895	ENSG00000163683
958	chr4	39640711	39641070	X3124	RP11-539G18.2		ENSG00000255458
959	chr6	2765042	2765401	X3125	WRNIP1	56897	ENSG00000124535
960	chr5	149829202	149829561	X3132	RPS14	6208	ENSG00000164587
961	chr11	118972455	118972814	X3138	C2CD2L	9854	ENSG00000172375
962	chr12	54695138	54695497	X3143	NFE2	4778	ENSG00000123405
963	chr1	203830662	203831021	X3151	SNRPE	6635	ENSG00000182004
964	chr16	2801827	2802186	X3152	SRRM2	23524	ENSG00000167978
965	chr17	30677147	30677506	X3153	C17orf75	64149	ENSG00000108666
966	chr19	39615845	39616204	X3161	PAK4	10298	ENSG00000130669
967	chr15	64752512	64752871	X3174	ZNF609	23060	ENSG00000180357
968	chr2	152685137	152685496	X3181	ARL5A	26225	ENSG00000162980
969	chr11	62358839	62359198	X3187	MIR3654		ENSG00000255508
970	chr4	130014340	130014699	X3191	C4orf33	132321	ENSG00000151470
971	chr19	14117797	14118156	X3194	RFX1	5989	ENSG00000132005
972	chr17	37356487	37356846	X3197	RPL19	6143	ENSG00000108298
973	chr1	100598226	100598585	X3199	SASS6	163786	ENSG00000156876
974	chr1	100598226	100598585	X3199	TRMT13	54482	ENSG00000122435
975	chr11	18343692	18344051	X3204	HPS5	11234	ENSG00000110756
976	chr11	18343692	18344051	X3204	GTF2H1	2965	ENSG00000110768
977	chr17	43238710	43239069	X3206	AC002117.1		ENSG00000224505
978	chr19	8942934	8943293	X3210	ZNF558	148156	ENSG00000167785
979	chr19	8942934	8943293	X3210	MBD3L1	85509	ENSG00000170948
980	chr19	8942934	8943293	X3210	CTD-2529P6.4		ENSG00000269400
981	chr8	22102317	22102676	X3211	MIR320A	407037	ENSG00000208037
982	chr8	22102317	22102676	X3211	POLR3D	661	ENSG00000168495
983	chr6	160210249	160210608	X3216	MRPL18	29074	ENSG00000112110
984	chr1	38019762	38020121	X3219	SNIP1	79753	ENSG00000163877
985	chr18	32870166	32870525	X3220	ZSCAN30	100101467	ENSG00000186814
986	chr18	32870166	32870525	X3220	RP11-158H5.7		ENSG00000268573
987	chr18	32870166	32870525	X3220	ZNF271	10778	ENSG00000257267
988	chr1	762506	762865	X3221	LINC01128	643837	ENSG00000228794
989	chr19	42363815	42364174	X3222	RPS19	6223	ENSG00000105372
990	chr14	21737371	21737730	X3223	HNRNPC	3183	ENSG00000092199
991	chr1	16302287	16302646	X3225	ZBTB17	7709	ENSG00000116809
992	chr1	45805801	45806160	X3226	MUTYH	4595	ENSG00000132781
993	chr1	45805801	45806160	X3226	LRG_220		LRG_220
994	chr21	39493174	39493533	X3227	DSCR4	10281	ENSG00000184029
995	chr21	39493174	39493533	X3227	DSCR8	84677	ENSG00000198054
996	chr15	30917978	30918337	X3234	RP11-932O9.7		ENSG00000247728
997	chr15	49447754	49448113	X3238	COPS2	9318	ENSG00000166200
998	chr15	49447754	49448113	X3238	GALK2	2585	ENSG00000156958
999	chr15	49447754	49448113	X3238	NDUFAF4P1		ENSG00000259467
1000	chr11	46722267	46722626	X3239	ARHGAP1	392	ENSG00000175220
1001	chr11	46722267	46722626	X3239	ZNF408	79797	ENSG00000175213
1002	chr17	62502684	62503043	X3245	CEP95	90799	ENSG00000258890
1003	chr11	30344572	30344931	X3246	ARL14EP	120534	ENSG00000152219
1004	chr6	27106795	27107154	X3247	HIST1H4I		ENSG00000198339
1005	chr18	33077581	33077940	X3252	RP11-322E11.6		ENSG00000267140
1006	chr12	102513842	102514201	X3256	NUP37	79023	ENSG00000075188
1007	chr12	102513842	102514201	X3256	PARPBP	55010	ENSG00000185480
1008	chr8	145133273	145133632	X3262	EXOSC4	54512	ENSG00000178896
1009	chr1	27021948	27022307	X3268	ARID1A	8289	ENSG00000117713
1010	chr2	160568908	160569267	X3270	AC009961.3	29994	ENSG00000226266
1011	chr2	160568908	160569267	X3270	MARCH7	64844	ENSG00000136536
1012	chr2	9770954	9771313	X3272	YWHAQ	10971	ENSG00000134308
1013	chr21	34144408	34144767	X3279	PAXBP1	94104	ENSG00000159086
1014	chr21	34144408	34144767	X3279	C21orf49		ENSG00000205930
1015	chr7	128095382	128095741	X3280	RP11-212P7.3		ENSG00000273184
1016	chr19	37063911	37064270	X3286	AC092295.7	101927599	ENSG00000233527
1017	chr7	102613573	102613932	X3289	NFE4	58160	ENSG00000230257
1018	chr6	166756024	166756383	X3290	SFT2D1	113402	ENSG00000198818
1019	chr2	32288164	32288523	X3294	SPAST	6683	ENSG00000021574
1020	chr3	47823449	47823808	X3299	SMARCC1	6599	ENSG00000173473
1021	chr7	100026949	100027308	X3300	ZCWPW1	55063	ENSG00000078487
1022	chr4	185655262	185655621	X3303	CENPU	79682	ENSG00000151725
1023	chr16	23568365	23568724	X3307	UBFD1	56061	ENSG00000103353
1024	chr11	64781174	64781533	X3312	ARL2	402	ENSG00000213465
1025	chr1	218458433	218458792	X3314	RRP15	51018	ENSG00000067533
1026	chr11	94800311	94800670	X3315	SRSF8		ENSG00000271885
1027	chr1	45241234	45241593	X3316	RP11-269F19.2		ENSG00000225721
1028	chr1	45241234	45241593	X3316	SNORD55	26811	ENSG00000264294
1029	chr1	153939467	153939826	X3326	CREB3L4	148327	ENSG00000143578
1030	chr10	70660402	70660761	X3328	DDX50	79009	ENSG00000107625
1031	chr17	37009754	37010113	X3338	RPL23	9349	ENSG00000125691
1032	chr16	29874571	29874930	X3339	CDIPT-AS1	440356	ENSG00000214725
1033	chr4	103790320	103790679	X3343	UBE2D3	7323	ENSG00000109332
1034	chr11	94277010	94277369	X3344	FUT4	2526	ENSG00000196371
1035	chr6	12008671	12009030	X3346	HIVEP1	3096	ENSG00000095951
1036	chr2	122288407	122288766	X3354	RNU4ATAC	100151683	ENSG00000264229
1037	chr6	26216688	26217047	X3356	HIST1H2BG		ENSG00000187990
1038	chr6	26216688	26217047	X3356	HIST1H2AE		ENSG00000168274
1039	chr9	95055817	95056176	X3357	IARS	3376	ENSG00000196305
1040	chr1	36689381	36689740	X3360	THRAP3	9967	ENSG00000054118
1041	chr5	96270721	96271080	X3364	LNPEP	4012	ENSG00000113441
1042	chr9	95087722	95088081	X3369	NOL8	55035	ENSG00000198000
1043	chr9	95087722	95088081	X3369	CENPP	401541	ENSG00000188312
1044	chrX	71792662	71793021	X3378	HDAC8	55869	ENSG00000147099
1045	chr8	101734681	101735040	X3380	PABPC1	26986	ENSG00000070756
1046	chr3	10028366	10028725	X3385	EMC3-AS1		ENSG00000180385
1047	chr6	26124478	26124837	X3386	HIST1H2BC	8347	ENSG00000180596
1048	chr6	116600705	116601064	X3387	RP1-93H18.1		ENSG00000240050
1049	chr14	75745123	75745482	X3388	FOS	2353	ENSG00000170345
1050	chr2	99797531	99797890	X3389	MITD1	129531	ENSG00000158411
1051	chr2	99797531	99797890	X3389	MRPL30	51263	ENSG00000185414
1052	chr1	156182681	156183040	X3391	PMF1-BGLAP	100527963	ENSG00000260238
1053	chr1	156182681	156183040	X3391	PMF1	11243	ENSG00000160783
1054	chr2	178417504	178417863	X3392	TTC30B	150737	ENSG00000196659
1055	chr1	114355170	114355529	X3393	RSBN1	54665	ENSG00000081019
1056	chr7	149569586	149569945	X3395	ATP6V0E2	155066	ENSG00000171130
1057	chr10	43904353	43904712	X3401	HNRNPF	3185	ENSG00000169813
1058	chr7	26240021	26240380	X3404	CBX3	11335	ENSG00000122565
1059	chr1	70876833	70877192	X3408	CTH	1491	ENSG00000116761
1060	chr22	22936634	22936993	X3409	IGLV3-32		ENSG00000211657
1061	chr17	17140520	17140879	X3410	FLCN	201163	ENSG00000154803
1062	chr17	17140520	17140879	X3410	LRG_325		LRG_325
1063	chr16	2732204	2732563	X3413	KCTD5	54442	ENSG00000167977
1064	chr7	66205477	66205836	X3418	RP11-792A8.4		ENSG00000272831
1065	chr5	177631236	177631595	X3419	HNRNPAB	3182	ENSG00000197451
1066	chr19	10947026	10947385	X3421	TMED1	11018	ENSG00000099203
1067	chr19	10947026	10947385	X3421	C19orf38	255809	ENSG00000214212
1068	chr21	37802288	37802647	X3425	AP000695.6		ENSG00000230479
1069	chr15	66797185	66797544	X3427	ZWILCH	55055	ENSG00000174442	X
1070	chr17	61926223	61926582	X3430	TCAM1P	146771	ENSG00000240280
1071	chr2	64067730	64068089	X3431	UGP2	7360	ENSG00000169764
1072	chr1	59250083	59250442	X3433	JUN	3725	ENSG00000177606
1073	chr1	59250083	59250442	X3433	LINC01135	100131060	ENSG00000234807
1074	chr3	42641791	42642150	X3436	NKTR	4820	ENSG00000114857
1075	chr7	45151301	45151660	X3437	TBRG4	9238	ENSG00000136270
1076	chr1	173683895	173684254	X3452	KLHL20	27252	ENSG00000076321
1077	chr14	58711465	58711824	X3453	PSMA3	5684	ENSG00000100567	X
1078	chr3	28390260	28390619	X3462	AZI2	64343	ENSG00000163512
1079	chr3	28390260	28390619	X3462	ZCWPW2	152098	ENSG00000206559
1080	chr22	35626721	35627080	X3463	CTA-714B7.5	104310353	ENSG00000233080
1081	chr19	55727767	55728126	X3465	CTD-2587H24.10		ENSG00000267649
1082	chr5	140098310	140098669	X3470	VTRNA1-2	56663	ENSG00000202111
1083	chr2	63815739	63816098	X3471	MDH1	4190	ENSG00000014641
1084	chr1	38158010	38158369	X3473	C1orf109	54955	ENSG00000116922
1085	chr1	38158010	38158369	X3473	CDCA8	55143	ENSG00000134690
1086	chr2	47403517	47403876	X3476	RP11-761B3.1		ENSG00000273269
1087	chr2	47403517	47403876	X3476	CALM2	805	ENSG00000143933
1088	chr1	202976151	202976510	X3477	TMEM183A	92703	ENSG00000163444
1089	chr10	53459689	53460048	X3479	CSTF2T	23283	ENSG00000177613
1090	chr16	18938101	18938460	X3484	SMG1	23049	ENSG00000157106
1091	chr16	18938101	18938460	X3484	CTD-2288F12.1		ENSG00000260352
1092	chr10	70715640	70715999	X3485	DDX21	9188	ENSG00000165732
1093	chr19	49314096	49314455	X3491	BCAT2	587	ENSG00000105552
1094	chr5	175815764	175816123	X3493	NOP16	51491	ENSG00000048162
1095	chr16	57769022	57769381	X3501	KATNB1	10300	ENSG00000140854
1096	chr7	148823188	148823547	X3506	ZNF425	155054	ENSG00000204947
1097	chr7	148823188	148823547	X3506	RN7SL521P		ENSG00000240877
1098	chr7	148823188	148823547	X3506	ZNF398	57541	ENSG00000197024
1099	chr4	83821366	83821725	X3507	THAP9	79725	ENSG00000168152
1100	chr11	62432624	62432983	X3509	RP11-831H9.11		ENSG00000255432
1101	chr11	62432624	62432983	X3509	METTL12	751071	ENSG00000214756
1102	chr11	62432624	62432983	X3509	SNORA57	692158	ENSG00000206597
1103	chr1	156252368	156252727	X3510	SMG5	23381	ENSG00000198952
1104	chr1	156252368	156252727	X3510	TMEM79	84283	ENSG00000163472
1105	chr2	27886541	27886900	X3512	SUPT7L	9913	ENSG00000119760
1106	chr10	21814306	21814665	X3513	SKIDA1	387640	ENSG00000180592
1107	chr3	183851608	183851967	X3518	RP11-778D9.13		ENSG00000273181
1108	chr6	13488146	13488505	X3524	GFOD1	54438	ENSG00000145990
1109	chr17	48785243	48785602	X3526	ANKRD40	91369	ENSG00000154945
1110	chr19	59070676	59071035	X3531	UBE2M	9040	ENSG00000130725
1111	chr15	89877979	89878338	X3533	POLG	5428	ENSG00000140521
1112	chr15	89877979	89878338	X3533	RP11-217B1.2		ENSG00000261441
1113	chr18	268021	268380	X3536	THOC1	9984	ENSG00000079134
1114	chr18	268021	268380	X3536	RP11-705O1.8		ENSG00000263884
1115	chr15	91444922	91445281	X3539	MAN2A2	4122	ENSG00000196547
1116	chr19	41256076	41256435	X3541	SNRPA	6626	ENSG00000077312
1117	chr1	63988764	63989123	X3546	EFCAB7	84455	ENSG00000203965
1118	chr6	30711983	30712342	X3548	IER3	8870	ENSG00000137331
1119	chr1	155145463	155145822	X3556	TRIM46	80128	ENSG00000163462
1120	chr18	33709822	33710181	X3557	SLC39A6	25800	ENSG00000141424
1121	chr9	131419112	131419471	X3560	WDR34	89891	ENSG00000119333
1122	chr1	115259371	115259730	X3561	LRG_92		LRG_92
1123	chr1	115259371	115259730	X3561	NRAS	4893	ENSG00000213281
1124	chr10	74402013	74402372	X3564	RP11-167P22.5		ENSG00000238215
1125	chr14	23426084	23426443	X3566	HAUS4	54930	ENSG00000092036	X
1126	chr14	23426084	23426443	X3566	MIR4707		ENSG00000265037
1127	chr6	20401964	20402323	X3568	E2F3	1871	ENSG00000112242
1128	chr5	172571365	172571724	X3574	BNIP1	662	ENSG00000113734
1129	chr11	61100857	61101216	X3577	LRG_474		LRG_474
1130	chr1	212208560	212208919	X3583	INTS7	25896	ENSG00000143493
1131	chr1	212208560	212208919	X3583	DTL	51514	ENSG00000143476	X
1132	chr3	123532779	123533138	X3587	SNORA5		ENSG00000207002
1133	chr1	1342497	1342856	X3591	MRPL20	55052	ENSG00000242485
1134	chr6	149867118	149867477	X3592	PPIL4	85313	ENSG00000131013
1135	chr17	56709041	56709400	X3593	U3		ENSG00000212195
1136	chr5	133747456	133747815	X3604	CDKN2AIPNL	91368	ENSG00000237190
1137	chr7	10979503	10979862	X3611	RP5-855F16.1		ENSG00000271185
1138	chr12	10765968	10766327	X3612	MAGOHB	55110	ENSG00000111196
1139	chr7	116592870	116593229	X3614	ST7	7982	ENSG00000004866
1140	chr1	45240815	45241174	X3623	RPS8	6202	ENSG00000142937
1141	chr1	45240815	45241174	X3623	SNORD55	26811	ENSG00000264294
1142	chr16	87351018	87351377	X3624	C16orf95	100506581	ENSG00000260456
1143	chr16	87351018	87351377	X3624	RP11-178L8.7	101928659	ENSG00000270006
1144	chr16	84627718	84628077	X3626	RP11-61F12.1		ENSG00000261471
1145	chr5	37371250	37371609	X3632	NUP155	9631	ENSG00000113569
1146	chr7	120590803	120591162	X3634	ING3	54556	ENSG00000071243
1147	chr4	83822472	83822831	X3635	SEC31A	22872	ENSG00000138674
1148	chr5	137911000	137911359	X3641	HSPA9	3313	ENSG00000113013
1149	chr21	47743470	47743829	X3644	C21orf58	54058	ENSG00000160298
1150	chr21	47743470	47743829	X3644	PCNT	5116	ENSG00000160299
1151	chr1	10003302	10003661	X3646	LZIC	84328	ENSG00000162441
1152	chr1	10003302	10003661	X3646	NMNAT1	64802	ENSG00000173614
1153	chr6	7389700	7390059	X3647	CAGE1	285782	ENSG00000164304
1154	chr6	7389700	7390059	X3647	RIOK1	83732	ENSG00000124784
1155	chr1	94883240	94883599	X3648	ABCD3	5825	ENSG00000117528
1156	chr1	24285830	24286189	X3650	CNR2	1269	ENSG00000188822
1157	chr4	140222114	140222473	X3653	NAA15	80155	ENSG00000164134
1158	chr6	28863703	28864062	X3655	HCG14	414760	ENSG00000224157
1159	chr1	26186201	26186560	X3656	AUNIP	79000	ENSG00000127423
1160	chr17	72199708	72200067	X3668	RPL38	6169	ENSG00000172809
1161	chr1	43147599	43147958	X3671	YBX1	4904	ENSG00000065978
1162	chr11	576188	576547	X3677	PHRF1	57661	ENSG00000070047
1163	chr7	102937633	102937992	X3680	PMPCB	9512	ENSG00000105819
1164	chr8	25316400	25316759	X3681	KCTD9	54793	ENSG00000104756
1165	chr8	25316400	25316759	X3681	CDCA2	157313	ENSG00000184661
1166	chr4	152020688	152021047	X3682	RPS3A	6189	ENSG00000145425
1167	chr2	234262157	234262516	X3694	RP11-400N9.1		ENSG00000259793
1168	chr17	62223322	62223681	X3699	SNORA76	105376843	ENSG00000266402
1169	chr17	62223322	62223681	X3699	SNORD104	692227	ENSG00000199753
1170	chr3	32726222	32726581	X3703	CNOT10	25904	ENSG00000182973	X
1171	chr19	3626653	3627012	X3705	CACTIN	58509	ENSG00000105298
1172	chr6	96969646	96970005	X3706	UFL1-AS1		ENSG00000233797
1173	chr2	44223168	44223527	X3708	LRPPRC	10128	ENSG00000138095
1174	chr5	40841016	40841375	X3717	CARD6	84674	ENSG00000132357
1175	chr3	186648247	186648606	X3718	ST6GAL1	6480	ENSG00000073849
1176	chr9	100745077	100745436	X3719	ANP32B	10541	ENSG00000136938
1177	chr6	91297004	91297363	X3720	MAP3K7	6885	ENSG00000135341
1178	chr3	10067914	10068273	X3722	CIDECP	152302	ENSG00000186162
1179	chr3	10067914	10068273	X3722	FANCD2	2177	ENSG00000144554
1180	chr7	107383982	107384341	X3725	CBLL1	79872	ENSG00000105879
1181	chr1	235291719	235292078	X3730	SNORA14B	677802	ENSG00000207181
1182	chr14	102414106	102414465	X3735	RP11-1017G21.5		ENSG00000271780
1183	chr17	45972797	45973156	X3736	SP2	6668	ENSG00000167182
1184	chr19	48758830	48759189	X3738	CTC-241F20.3	100505812	ENSG00000268001
1185	chr19	45981781	45982140	X3743	ERCC1	2067	ENSG00000012061
1186	chr7	106414904	106415263	X3744	RP5-884M6.1		ENSG00000228742
1187	chr12	54019858	54020217	X3745	RP11-793H13.10	8620	ENSG00000267281
1188	chr12	54019858	54020217	X3745	ATF7	11016	ENSG00000170653
1189	chr19	11071076	11071435	X3747	SMARCA4	6597	ENSG00000127616
1190	chr12	49658777	49659136	X3749	RP11-977B10.2		ENSG00000258101
1191	chr1	145438389	145438748	X3757	TXNIP		ENSG00000117289
1192	chr1	44678910	44679269	X3758	DMAP1	55929	ENSG00000178028
1193	chr1	46713260	46713619	X3762	RAD54L	8438	ENSG00000085999
1194	chr15	41694489	41694848	X3764	NDUFAF1	51103	ENSG00000137806
1195	chr15	23096698	23097057	X3767	RP11-566K19.5		ENSG00000259425
1196	chr1	1510228	1510587	X3771	SSU72	29101	ENSG00000160075
1197	chr1	1510228	1510587	X3771	AL645728.1		ENSG00000215014
1198	chr6	42018309	42018668	X3774	CCND3	896	ENSG00000112576
1199	chr16	70323057	70323416	X3775	LRG_359		LRG_359
1200	chr16	70323057	70323416	X3775	DDX19B	11269	ENSG00000157349
1201	chr1	148604757	148605116	X3781	RNVU1-15	101954267	ENSG00000207205
1202	chr1	36929795	36930154	X3783	MRPS15	64960	ENSG00000116898
1203	chr1	167189355	167189714	X3788	POU2F1	5451	ENSG00000143190
1204	chr6	31633851	31634210	X3789	GPANK1	7918	ENSG00000204438
1205	chr6	31633851	31634210	X3789	CSNK2B-LY6G5B-1181		ENSG00000263020
1206	chr4	100871202	100871561	X3790	H2AFZ	3015	ENSG00000164032
1207	chr1	225965272	225965631	X3795	SRP9	6726	ENSG00000143742
1208	chr21	34914796	34915155	X3798	SON	6651	ENSG00000159140
1209	chr3	142837612	142837971	X3799	CHST2	9435	ENSG00000175040
1210	chr17	5522428	5522787	X3800	NLRP1	22861	ENSG00000091592
1211	chr2	71295400	71295759	X3809	RP11-467P9.1		ENSG00000272735
1212	chr17	49230759	49231118	X3810	NME1	4830	ENSG00000239672
1213	chr17	49230759	49231118	X3810	NME1-NME2	4831	ENSG00000243678
1214	chr17	49230759	49231118	X3810	NME2	654364	ENSG00000011052
1215	chr1	53686026	53686385	X3812	C1orf123	54987	ENSG00000162384
1216	chr1	53686026	53686385	X3812	RP5-1024G6.7		ENSG00000259818
1217	chr8	56986827	56987186	X3814	RPS20	6224	ENSG00000008988
1218	chr8	56986827	56987186	X3814	SNORD54	26795	ENSG00000238650
1219	chr8	56986827	56987186	X3814	CTA-397H3.3	105375847	ENSG00000253603
1220	chr1	153643183	153643542	X3815	ILF2	3608	ENSG00000143621
1221	chr21	44299421	44299780	X3826	WDR4	10785	ENSG00000160193
1222	chr21	44299421	44299780	X3826	NDUFV3	4731	ENSG00000160194
1223	chr5	140044031	140044390	X3828	WDR55	54853	ENSG00000120314
1224	chr6	17600118	17600477	X3836	FAM8A1	51439	ENSG00000137414
1225	chr7	127291545	127291904	X3839	SND1	27044	ENSG00000197157
1226	chr19	8454498	8454857	X3840	MIR4999	100847049	ENSG00000265390
1227	chr19	8454498	8454857	X3840	RAB11B	9230	ENSG00000185236
1228	chr17	39845128	39845487	X3841	EIF1	10209	ENSG00000173812
1229	chr2	175260196	175260555	X3854	CIR1	9541	ENSG00000138433
1230	chr2	175260196	175260555	X3854	SCRN3	79634	ENSG00000144306
1231	chr1	163291585	163291944	X3858	RGS5	8490	ENSG00000143248
1232	chr1	163291585	163291944	X3858	RP11-267N12.3	8490	ENSG00000232995
1233	chr10	114206685	114207044	X3862	ZDHHC6	64429	ENSG00000023041
1234	chr10	114206685	114207044	X3862	VTI1A	143187	ENSG00000151532
1235	chr2	178257197	178257556	X3866	NFE2L2	4780	ENSG00000116044
1236	chr2	178257197	178257556	X3866	AC074286.1	100130691	ENSG00000213963
1237	chr2	178257197	178257556	X3866	AGPS	8540	ENSG00000018510
1238	chr7	141438107	141438466	X3870	WEE2-AS1	285962	ENSG00000228775
1239	chr7	141438107	141438466	X3870	SSBP1	6742	ENSG00000106028
1240	chr11	20408692	20409051	X3882	PRMT3	10196	ENSG00000185238
1241	chr1	21113968	21114327	X3883	HP1BP3	50809	ENSG00000127483
1242	chr16	8891635	8891994	X3891	TMEM186	25880	ENSG00000184857
1243	chr22	20307591	20307950	X3892	DGCR6L	85359	ENSG00000128185
1244	chr22	20307591	20307950	X3892	XXbac-B444P24.14		ENSG00000273139
1245	chr3	196669108	196669467	X3898	NCBP2-AS2	152217	ENSG00000270170
1246	chr15	29093693	29094052	X3904	GOLGA6L7P	728310	ENSG00000261649
1247	chr1	245134033	245134392	X3908	RP11-156E8.1		ENSG00000272195
1248	chr1	93046151	93046510	X3916	RP4-593M8.1		ENSG00000223787
1249	chr3	48130585	48130944	X3918	MAP4	4134	ENSG00000047849
1250	chr7	128378772	128379131	X3921	CALU	813	ENSG00000128595
1251	chr12	122326129	122326488	X3923	PSMD9	5715	ENSG00000110801	X
1252	chr20	37063710	37064069	X3925	SNHG17	388796	ENSG00000196756
1253	chr19	12780231	12780590	X3928	CTD-2192J16.24		ENSG00000269590
1254	chr3	46448538	46448897	X3930	RP11-24F11.2		ENSG00000223552
1255	chr3	46448538	46448897	X3930	CCRL2	9034	ENSG00000121797
1256	chr1	109289219	109289578	X3933	STXBP3	6814	ENSG00000116266
1257	chr19	9545937	9546296	X3939	ZNF266	10781	ENSG00000174652
1258	chr6	158589410	158589769	X3941	SERAC1	84947	ENSG00000122335
1259	chr4	103748550	103748909	X3954	RP11-10L12.4	105377348	ENSG00000246560
1260	chr11	5526556	5526915	X3957	HBE1	3046	ENSG00000213931
1261	chr11	5526556	5526915	X3957	AC104389.28	282763	ENSG00000167355
1262	chr6	49604315	49604674	X3960	RHAG	6005	ENSG00000112077
1263	chr14	50052856	50053215	X3968	RN7SL1		ENSG00000258486
1264	chr4	41937115	41937474	X3973	TMEM33	55161	ENSG00000109133
1265	chr4	77069369	77069728	X3974	NUP54	53371	ENSG00000138750
1266	chr20	37074999	37075358	X3979	SNHG11	128439	ENSG00000174365
1267	chr1	173793866	173794225	X3984	CENPL	91687	ENSG00000120334
1268	chr12	57914001	57914360	X3988	DDIT3	1649	ENSG00000175197
1269	chr12	57914001	57914360	X3988	MBD6	114785	ENSG00000166987
1270	chr3	53381436	53381795	X3989	DCP1A		ENSG00000162290
1271	chr9	98637919	98638278	X3995	LINC00476	100128782	ENSG00000175611
1272	chr9	98637919	98638278	X3995	ERCC6L2	375748	ENSG00000182150
1273	chr7	99006220	99006579	X3997	PDAP1	11333	ENSG00000106244
1274	chr7	99006220	99006579	X3997	BUD31	8896	ENSG00000106245
1275	chr11	85904557	85904916	X4003	RP11-12D16.2		ENSG00000254699
1276	chr12	123717365	123717724	X4004	C12orf65	91574	ENSG00000130921
1277	chr3	10156827	10157186	X4005	BRK1	55845	ENSG00000254999
1278	chr7	102985024	102985383	X4010	DNAJC2	27000	ENSG00000105821
1279	chr19	12551889	12552248	X4014	CTD-3105H18.16		ENSG00000268870
1280	chr19	12551889	12552248	X4014	ZNF443	10224	ENSG00000180855
1281	chr12	56552013	56552372	X4015	RP11-603J24.14		ENSG00000257809
1282	chr6	100023403	100023762	X4017	RP1-199J3.5		ENSG00000219755
1283	chr14	23398248	23398607	X4018	RP11-298I3.1	101926933	ENSG00000257285
1284	chrX	100645920	100646279	X4019	RPL36A-HNRNPH2	100529097	ENSG00000257529
1285	chr1	235324618	235324977	X4022	RBM34	23029	ENSG00000188739
1286	chr2	3622618	3622977	X4030	RPS7	6201	ENSG00000171863
1287	chr2	55844900	55845259	X4031	RP11-554J4.1		ENSG00000272606
1288	chr17	40086362	40086721	X4032	TTC25	83538	ENSG00000204815
1289	chr9	135819906	135820265	X4033	TSC1	7248	ENSG00000165699
1290	chr10	27443010	27443369	X4037	MASTL	84930	ENSG00000120539
1291	chr17	40985225	40985584	X4040	BECN1	8678	ENSG00000126581	X
1292	chr12	49961755	49962114	X4047	MCRS1	10445	ENSG00000187778
1293	chr12	49961755	49962114	X4047	PRPF40B	25766	ENSG00000110844
1294	chr3	9773130	9773489	X4050	BRPF1	7862	ENSG00000156983
1295	chr12	125402046	125402405	X4059	UBC	7316	ENSG00000150991
1296	chr6	27805792	27806151	X4060	HIST1H2AK		ENSG00000184348
1297	chr6	27805792	27806151	X4060	HIST1H2BN	8341	ENSG00000233822
1298	chr1	249120626	249120985	X4061	SH3BP5L	80851	ENSG00000175137
1299	chr19	49149617	49149976	X4062	CA11	770	ENSG00000063180
1300	chr17	25621017	25621376	X4064	MIR4522	100616277	ENSG00000263583
1301	chr17	25621017	25621376	X4064	WSB1	26118	ENSG00000109046
1302	chr8	95731671	95732030	X4067	DPY19L4	286148	ENSG00000156162
1303	chr16	30709408	30709767	X4068	SRCAP	10847	ENSG00000080603
1304	chr14	23451790	23452149	X4070	RP11-298I3.5		ENSG00000259132
1305	chr14	23451790	23452149	X4070	AJUBA	84962	ENSG00000129474
1306	chr14	23451790	23452149	X4070	RP11-298I3.4	107984660	ENSG00000258457
1307	chr11	57508736	57509095	X4071	C11orf31	280636	ENSG00000211450
1308	chr19	2476050	2476409	X4081	GADD45B	4616	ENSG00000099860
1309	chr21	16126104	16126463	X4085	AF127936.3		ENSG00000232884
1310	chr19	1652621	1652980	X4087	TCF3	6929	ENSG00000071564
1311	chr17	56409589	56409948	X4091	MIR142		ENSG00000265206
1312	chr22	39715296	39715655	X4093	SNORD43	26807	ENSG00000263764
1313	chr1	11072367	11072726	X4095	TARDBP	23435	ENSG00000120948
1314	chr1	149224580	149224939	X4096	RNVU1-18	26863	ENSG00000206737
1315	chr1	155214509	155214868	X4097	GBA	2629	ENSG00000177628
1316	chr15	66874495	66874854	X4098	RP11-321F6.1	102723165	ENSG00000259471
1317	chr6	35436092	35436451	X4099	RPL10A	4736	ENSG00000198755
1318	chr6	40683366	40683725	X4100	RP11-570K4.1		ENSG00000237947
1319	chr7	153110719	153111078	X4101	AC073236.3	103724390	ENSG00000234722
1320	chr10	104262537	104262896	X4102	ACTR1A	10121	ENSG00000138107	X
1321	chr6	144416434	144416793	X4109	SF3B5	83443	ENSG00000169976
1322	chr1	152140406	152140765	X4110	FLG-AS1	339400	ENSG00000237975
1323	chr1	44501638	44501997	X4116	RP5-1198O20.4		ENSG00000230615
1324	chr6	88411651	88412010	X4118	AKIRIN2	55122	ENSG00000135334
1325	chr7	156686053	156686412	X4120	LMBR1	64327	ENSG00000105983
1326	chr16	67062567	67062926	X4122	CBFB	865	ENSG00000067955
1327	chr10	70319796	70320155	X4123	TET1	80312	ENSG00000138336
1328	chr5	180670610	180670969	X4125	SNORD95	619570	ENSG00000264549
1329	chr6	27860734	27861093	X4132	HIST1H3J	8356	ENSG00000197153
1330	chr6	27860734	27861093	X4132	HIST1H2AM		ENSG00000233224
1331	chr6	27860734	27861093	X4132	HIST1H2BO		ENSG00000196331
1332	chr2	86422247	86422606	X4133	RP11-301O19.1		ENSG00000273080
1333	chr19	46194927	46195286	X4134	QPCTL	54814	ENSG00000011478
1334	chr5	137514619	137514978	X4135	BRD8	10902	ENSG00000112983
1335	chr11	71639509	71639868	X4136	RP11-849H4.2		ENSG00000254469
1336	chr11	71639509	71639868	X4136	RNF121	55298	ENSG00000137522
1337	chr10	12237914	12238273	X4137	NUDT5	11164	ENSG00000165609
1338	chr10	12237914	12238273	X4137	CDC123	8872	ENSG00000151465
1339	chr15	66796970	66797329	X4141	ZWILCH	55055	ENSG00000174442
1340	chr17	74733205	74733564	X4142	SRSF2	6427	ENSG00000161547
1341	chr11	61559747	61560106	X4143	MIR611		ENSG00000207601
1342	chr11	61559747	61560106	X4143	FEN1	2237	ENSG00000168496
1343	chr9	115512531	115512890	X4145	RP11-276E15.4		ENSG00000226609
1344	chr9	115512531	115512890	X4145	SNX30	401548	ENSG00000148158
1345	chr1	205180654	205181013	X4154	DSTYK	25778	ENSG00000133059
1346	chr4	25314210	25314569	X4155	ZCCHC4	29063	ENSG00000168228
1347	chr1	109102074	109102433	X4156	FAM102B	284611	ENSG00000162636
1348	chr7	66309892	66310251	X4158	GTF2IRD1P1	729156	ENSG00000230583
1349	chr16	70557724	70558083	X4172	COG4	25839	ENSG00000103051
1350	chr5	89770276	89770635	X4173	MBLAC2	153364	ENSG00000176055
1351	chr1	35658429	35658788	X4175	SFPQ	6421	ENSG00000116560
1352	chr16	2317869	2318228	X4181	AC009065.2		ENSG00000207715
1353	chr16	2317869	2318228	X4181	MIR940	106660606	ENSG00000260778
1354	chr6	71104397	71104756	X4188	RP11-462G2.1		ENSG00000237643
1355	chr5	61699383	61699742	X4191	IPO11	51194	ENSG00000086200
1356	chr20	35724381	35724740	X4193	RBL1	5933	ENSG00000080839
1357	chr1	226187168	226187527	X4195	SDE2	163859	ENSG00000143751
1358	chr17	49337512	49337871	X4198	MBTD1	54799	ENSG00000011258
1359	chr17	49337512	49337871	X4198	UTP18	51096	ENSG00000011260
1360	chr17	73008514	73008873	X4199	ICT1	3396	ENSG00000167862
1361	chr14	58894026	58894385	X4204	TIMM9	26520	ENSG00000100575
1362	chr14	58894026	58894385	X4204	KIAA0586	9786	ENSG00000100578
1363	chr19	10764193	10764552	X4213	ILF3-AS1	147727	ENSG00000267100
1364	chr19	10764193	10764552	X4213	ILF3	3609	ENSG00000129351
1365	chr19	3985264	3985623	X4214	EEF2	1938	ENSG00000167658
1366	chr18	8609044	8609403	X4222	RAB12	201475	ENSG00000206418
1367	chr10	70939630	70939989	X4223	SUPV3L1	6832	ENSG00000156502
1368	chr12	32112036	32112395	X4224	KIAA1551	55196	ENSG00000174718
1369	chr1	27648620	27648979	X4238	TMEM222	84065	ENSG00000186501
1370	chr2	101618622	101618981	X4243	AC016738.4		ENSG00000223947
1371	chr19	54704599	54704958	X4248	RPS9	6203	ENSG00000170889
1372	chr3	99536392	99536751	X4251	CMSS1	84319	ENSG00000184220
1373	chr1	46768981	46769340	X4255	LRRC41	10489	ENSG00000132128
1374	chr1	46768981	46769340	X4255	UQCRH	7388	ENSG00000173660
1375	chr1	153606568	153606927	X4257	S100A13	6284	ENSG00000189171
1376	chr1	153606568	153606927	X4257	RP1-178F15.5		ENSG00000271853
1377	chr1	153606568	153606927	X4257	RP1-178F15.4		ENSG00000272030
1378	chr9	101984187	101984546	X4260	ALG2	85365	ENSG00000119523
1379	chr9	101984187	101984546	X4260	SEC61B	10952	ENSG00000106803
1380	chr21	11098621	11098980	X4264	BAGE2	85319	ENSG00000187172
1381	chr8	144679539	144679898	X4266	TIGD5	84948	ENSG00000179886
1382	chr1	205091158	205091517	X4269	RBBP5	5929	ENSG00000117222
1383	chr3	15643433	15643792	X4271	HACL1	26061	ENSG00000131373
1384	chr1	211849250	211849609	X4272	NEK2	4751	ENSG00000117650	X
1385	chr2	168797452	168797811	X4281	AC016723.4		ENSG00000235335
1386	chr1	38061179	38061538	X4285	GNL2	29889	ENSG00000134697
1387	chr6	26987806	26988165	X4290	TRNAI2		ENSG00000238621
1388	chr1	19577980	19578339	X4304	EMC1	23065	ENSG00000127463
1389	chr1	19577980	19578339	X4304	MRTO4	51154	ENSG00000053372
1390	chr6	24721005	24721364	X4305	C6orf62	81688	ENSG00000112308
1391	chr1	23345632	23345991	X4306	KDM1A	23028	ENSG00000004487
1392	chr7	127983742	127984101	X4309	RBM28	55131	ENSG00000106344
1393	chr7	127983742	127984101	X4309	RNU7-27P		ENSG00000238750
1394	chr17	34136390	34136749	X4316	AC015849.12		ENSG00000267578
1395	chr17	34136390	34136749	X4316	TAF15		ENSG00000172660
1396	chr7	99933642	99934001	X4326	STAG3L5P	101735302	ENSG00000242294
1397	chr7	99933642	99934001	X4326	STAG3L5P-PVRIG2P-PILRB	101752399	ENSG00000272752
1398	chr7	99933642	99934001	X4326	PILRB	29990	ENSG00000121716
1399	chr1	145096174	145096533	X4341	SEC22B		ENSG00000223380
1400	chr11	82997022	82997381	X4342	RP11-727A23.10		ENSG00000255234
1401	chr1	93544569	93544928	X4343	MTF2	22823	ENSG00000143033
1402	chr7	139044071	139044430	X4346	RP11-634H22.1		ENSG00000273391
1403	chr11	118661887	118662246	X4349	DDX6	1656	ENSG00000110367
1404	chr22	20116554	20116913	X4353	ZDHHC8	29801	ENSG00000099904
1405	chr2	74425663	74426022	X4354	MTHFD2	10797	ENSG00000065911
1406	chr17	40985020	40985379	X4357	BECN1	8678	ENSG00000126581
1407	chr17	57697047	57697406	X4359	CLTC	1213	ENSG00000141367	X
1408	chr6	30875698	30876057	X4360	GTF2H4	2968	ENSG00000213780
1409	chr6	30875698	30876057	X4360	VARS2	57176	ENSG00000137411
1410	chr7	66767562	66767921	X4361	PMS2P4	5382	ENSG00000067601
1411	chr7	66767562	66767921	X4361	STAG3L4	64940	ENSG00000106610
1412	chr4	77997088	77997447	X4363	CCNI	10983	ENSG00000118816
1413	chr11	47270210	47270569	X4366	ACP2	53	ENSG00000134575
1414	chr19	18043372	18043731	X4371	CCDC124	115098	ENSG00000007080
1415	chr19	49122218	49122577	X4375	SPHK2	56848	ENSG00000063176
1416	chr15	50647351	50647710	X4382	GABPB1	2553	ENSG00000104064
1417	chr15	50647351	50647710	X4382	GABPB1-AS1		ENSG00000244879
1418	chr20	42219169	42219528	X4385	IFT52	51098	ENSG00000101052
1419	chr9	136214959	136215318	X4387	MED22	6837	ENSG00000148297
1420	chr9	136214959	136215318	X4387	RPL7A	6130	ENSG00000148303
1421	chr19	1383525	1383884	X4390	NDUFS7	374291	ENSG00000115286
1422	chr15	65477742	65478101	X4399	CLPX	10845	ENSG00000166855
1423	chr6	26204857	26205216	X4401	HIST1H4E		ENSG00000198518
1424	chr6	38670640	38670999	X4402	GLO1	2739	ENSG00000124767
1425	chr4	6675084	6675443	X4405	AC093323.3	93622	ENSG00000170846
1426	chr20	48599434	48599793	X4413	SNAI1	6615	ENSG00000124216
1427	chr6	150284658	150285017	X4417	ULBP1	80329	ENSG00000111981
1428	chr3	151961219	151961578	X4419	MBNL1	4154	ENSG00000152601
1429	chr17	74553790	74554149	X4442	RP11-666A8.8		ENSG00000267546
1430	chr17	74553790	74554149	X4442	SNHG16	100507246	ENSG00000163597
1431	chr12	106695559	106695918	X4444	TCP11L2	255394	ENSG00000166046
1432	chr6	32145434	32145793	X4445	RNF5	6048	ENSG00000204308
1433	chr3	187463213	187463572	X4449	BCL6	604	ENSG00000113916	X
1434	chr6	45345830	45346189	X4451	SUPT3H	8464	ENSG00000196284
1435	chr17	37617356	37617715	X4454	CDK12	51755	ENSG00000167258
1436	chr4	78078052	78078411	X4457	CCNG2	901	ENSG00000138764
1437	chr11	65190122	65190481	X4458	NEAT1	283131	ENSG00000245532
1438	chr19	45909557	45909916	X4459	PPP1R13L	10848	ENSG00000104881
1439	chr3	52029652	52030011	X4460	RPL29	6159	ENSG00000162244
1440	chr18	46065121	46065480	X4463	CTIF	9811	ENSG00000134030
1441	chr6	68599012	68599371	X4464	RP11-301G19.1		ENSG00000227706
1442	chr2	44588602	44588961	X4467	CAMKMT	79823	ENSG00000143919
1443	chr19	17326058	17326417	X4468	USE1	55850	ENSG00000053501
1444	chr2	172864923	172865282	X4473	SLC25A12	8604	ENSG00000115840
1445	chr6	26032088	26032447	X4475	HIST1H3B		ENSG00000124693
1446	chr11	9481880	9482239	X4477	AC132192.1	644656	ENSG00000268403
1447	chr19	9731954	9732313	X4480	ZNF561	93134	ENSG00000171469
1448	chr19	9731954	9732313	X4480	C19orf82	284385	ENSG00000267106
1449	chr10	1205348	1205707	X4488	LINC00200	399706	ENSG00000229205
1450	chr7	135242574	135242933	X4498	NUP205	23165	ENSG00000155561
1451	chr19	49990794	49991153	X4499	RPL13A	23521	ENSG00000142541
1452	chr1	224517805	224518164	X4504	NVL	4931	ENSG00000143748
1453	chr11	62623122	62623481	X4508	SNHG1	23642	ENSG00000255717
1454	chr11	62623122	62623481	X4508	SLC3A2	6520	ENSG00000168003
1455	chr19	49468495	49468854	X4527	FTL	2512	ENSG00000087086
1456	chr20	48909086	48909445	X4530	RP11-290F20.1	284751	ENSG00000203999
1457	chr1	145507535	145507894	X4532	RBM8A		ENSG00000131795
1458	chr1	150898689	150899048	X4536	SETDB1	9869	ENSG00000143379
1459	chr5	53606433	53606792	X4542	ARL15	54622	ENSG00000185305
1460	chr1	173836785	173837144	X4549	ZBTB37	84614	ENSG00000185278
1461	chr12	120730776	120731135	X4553	RNU4-1	26835	ENSG00000200795
1462	chr3	9440155	9440514	X4555	SETD5-AS1	440944	ENSG00000206573
1463	chr2	153574557	153574916	X4559	PRPF40A	55660	ENSG00000196504
1464	chr7	100026277	100026636	X4565	ZCWPW1	55063	ENSG00000078487
1465	chr7	100026277	100026636	X4565	MEPCE	56257	ENSG00000146834	X
1466	chr16	2205121	2205480	X4566	RP11-304L19.5	100507303	ENSG00000260260
1467	chr16	2205121	2205480	X4566	SNORD60	26788	ENSG00000206630
1468	chr16	2205121	2205480	X4566	TRAF7	84231	ENSG00000131653
1469	chr12	123011137	123011496	X4567	KNTC1	9735	ENSG00000184445	X
1470	chr11	64902066	64902425	X4568	SYVN1	84447	ENSG00000162298
1471	chr9	136283007	136283366	X4570	REXO4	57109	ENSG00000148300
1472	chr20	52824195	52824554	X4571	PFDN4	5203	ENSG00000101132
1473	chr12	57039462	57039821	X4588	ATP5B	506	ENSG00000110955
1474	chr15	65597010	65597369	X4591	RNU5B-1	26832	ENSG00000200156
1475	chr1	145382769	145383128	X4594	RP11-458D21.1	101928979	ENSG00000233396
1476	chr7	148680544	148680903	X4598	RNY3	6085	ENSG00000202354
1477	chr3	182082853	182083212	X4599	RP11-338L18.1		ENSG00000242012
1478	chr17	7387563	7387922	X4600	ZBTB4	57659	ENSG00000174282
1479	chr17	7387563	7387922	X4600	POLR2A	5430	ENSG00000181222
1480	chr4	39460284	39460643	X4608	RPL9	6133	ENSG00000163682
1481	chr4	39460284	39460643	X4608	LIAS	11019	ENSG00000121897
1482	chr3	12882872	12883231	X4611	RPL32	6161	ENSG00000144713
1483	chr7	92219409	92219768	X4618	FAM133B	257415	ENSG00000234545
1484	chr1	119682937	119683296	X4620	WARS2	10352	ENSG00000116874
1485	chr1	119682937	119683296	X4620	RP11-418J17.1	101929147	ENSG00000231365
1486	chr2	198380058	198380417	X4622	MOB4	25843	ENSG00000115540
1487	chr7	91763810	91764169	X4627	CTB-161K23.1	613126	ENSG00000188693
1488	chr19	47291584	47291943	X4628	SLC1A5	6510	ENSG00000105281
1489	chr19	3500650	3501009	X4629	DOHH	83475	ENSG00000129932
1490	chr19	3500650	3501009	X4629	RN7SL866P		ENSG00000264159
1491	chr4	74605927	74606286	X4631	IL8	3576	ENSG00000169429
1492	chr1	41157380	41157739	X4634	NFYC-AS1		ENSG00000272145
1493	chr20	44600825	44601184	X4641	ZNF335	63925	ENSG00000198026
1494	chr11	10830175	10830534	X4644	RP11-685M7.3	101928053	ENSG00000246308
1495	chr11	85955541	85955900	X4660	EED	8726	ENSG00000074266
1496	chr12	120638575	120638934	X4663	PXN-AS1	100506649	ENSG00000255857
1497	chr20	42086465	42086824	X4674	SRSF6	6431	ENSG00000124193
1498	chr6	26027306	26027665	X4688	HIST1H4B		ENSG00000124529
1499	chr4	109541650	109542009	X4698	RPL34-AS1	285456	ENSG00000234492
1500	chr4	109541650	109542009	X4698	RPL34	6164	ENSG00000109475
1501	chr1	110090716	110091075	X4701	GNAI3	2773	ENSG00000065135
1502	chr12	133405400	133405759	X4707	GOLGA3	2802	ENSG00000090615
1503	chr2	178076790	178077149	X4711	HNRNPA3	220988	ENSG00000170144
1504	chr6	27100743	27101102	X4712	HIST1H2BJ	8970	ENSG00000124635
1505	chr6	27100743	27101102	X4712	HIST1H2AG	8969	ENSG00000196787
1506	chr21	43823727	43824086	X4715	UBASH3A	53347	ENSG00000160185
1507	chr12	56510302	56510661	X4722	RPL41	6171	ENSG00000229117
1508	chr15	64126422	64126781	X4729	HERC1	8925	ENSG00000103657
1509	chr7	116516867	116517226	X4730	AC002543.2		ENSG00000235945
1510	chr7	30564953	30565312	X4733	RP4-777O23.2		ENSG00000264520
1511	chr2	174219245	174219604	X4736	CDCA7	83879	ENSG00000144354
1512	chr16	2014561	2014920	X4737	RPS2	6187	ENSG00000140988
1513	chr16	2014561	2014920	X4737	AC005363.9		ENSG00000255513
1514	chr16	2014561	2014920	X4737	SNHG9	735301	ENSG00000255198
1515	chr11	47600303	47600662	X4738	KBTBD4	55709	ENSG00000123444
1516	chr16	31191335	31191694	X4739	FUS	2521	ENSG00000089280
1517	chr1	24104388	24104747	X4744	PITHD1	57095	ENSG00000057757
1518	chr4	26703430	26703789	X4745	SNORD74		ENSG00000200999
1519	chr12	120729448	120729807	X4749	RNU4-2	26834	ENSG00000202538
1520	chr12	56435703	56436062	X4750	RP11-603J24.4		ENSG00000257449
1521	chr22	39077487	39077846	X4751	RP3-508I15.9		ENSG00000228274
1522	chr22	39077487	39077846	X4751	TOMM22	56993	ENSG00000100216
1523	chr1	28975004	28975363	X4758	RNU11		ENSG00000270103
1524	chr12	49524844	49525203	X4760	TUBA1B	10376	ENSG00000123416
1525	chr9	130213399	130213758	X4763	RPL12	6136	ENSG00000197958
1526	chr9	130213399	130213758	X4763	LRSAM1	90678	ENSG00000148356
1527	chr9	130213399	130213758	X4763	LRG_373		LRG_373
1528	chr2	75167340	75167462	X4776	AC104135.4		ENSG00000230836
1529	chr1	25573714	25574073	X4784	RP3-465N24.6		ENSG00000272432
1530	chr9	127533624	127533983	X4792	NR6A1	2649	ENSG00000148200
1531	chr8	23351672	23352031	X4803	CTC-756D1.3		ENSG00000253986
1532	chr2	9983231	9983590	X4807	TAF1B	9014	ENSG00000115750
1533	chr1	45196672	45197031	X4823	RNU5D-1	26830	ENSG00000200169
1534	chr10	104192147	104192506	X4833	CUEDC2	79004	ENSG00000107874
1535	chr6	34725017	34725376	X4834	SNRPC	6631	ENSG00000124562
1536	chr7	111202545	111202904	X4836	IMMP2L	83943	ENSG00000184903
1537	chr6	30584766	30585125	X4842	MRPS18B	28973	ENSG00000204568
1538	chr3	19988097	19988456	X4844	RAB5A	5868	ENSG00000144566
1539	chr1	151042910	151043269	X4861	CDC42SE1	56882	ENSG00000197622
1540	chr1	151042910	151043269	X4861	GABPB2	126626	ENSG00000143458
1541	chr5	148931196	148931555	X4868	CSNK1A1	1452	ENSG00000113712
1542	chr5	148931196	148931555	X4868	ARHGEF37	389337	ENSG00000183111
1543	chr1	11969698	11970057	X4872	RNU5E-4P		ENSG00000201801
1544	chr12	98897769	98898128	X4875	RP11-181C3.1	643770	ENSG00000245017
1545	chr6	84569031	84569390	X4881	CYB5R4	51167	ENSG00000065615
1546	chr6	36562056	36562415	X4886	SRSF3	6428	ENSG00000112081
1547	chr1	153963089	153963448	X4889	RPS27	6232	ENSG00000177954
1548	chr11	62608940	62609299	X4893	WDR74	54663	ENSG00000133316
1549	chr11	62608940	62609299	X4893	RNU2-2P		ENSG00000222328
1550	chr5	96211614	96211704	X4902	ERAP2	64167	ENSG00000164308
1551	chr1	15478908	15479267	X4906	TMEM51-AS1	200197	ENSG00000175147
1552	chr1	15478908	15479267	X4906	TMEM51	55092	ENSG00000171729
1553	chr3	39448084	39448443	X4908	RPSA	3921	ENSG00000168028
1554	chr1	11968176	11968535	X4916	RNU5E-1	26829	ENSG00000199347
1555	chr15	91565105	91565464	X4923	AC068831.10	101926911	ENSG00000214432
1556	chr17	38257074	38257433	X4926	NR1D1	9572	ENSG00000126368
1557	chr6	126277755	126278114	X4928	HINT3	135114	ENSG00000111911
1558	chr10	75503754	75504113	X4937	SEC24C	9632	ENSG00000176986
1559	chr10	58120885	58121244	X4939	ZWINT	11130	ENSG00000122952	X
1560	chr17	37607479	37607838	X4944	MED1	5469	ENSG00000125686
1561	chr6	44214791	44215150	X4950	HSP90AB1	3326	ENSG00000096384
1562	chr1	93297531	93297890	X4957	RPL5	6125	ENSG00000122406
1563	chr6	151734989	151735164	X4964	HSPA8P15		ENSG00000219395
1564	chr11	111749932	111750291	X4975	ALG9		ENSG00000258529
1565	chr1	109642740	109643099	X4980	SCARNA2		ENSG00000270066
1566	chr2	38978225	38978584	X4994	GEMIN6	79833	ENSG00000152147
1567	chr1	45187274	45187633	X5014	RNU5F-1	26828	ENSG00000199377
1568	chr3	136618560	136618919	X5025	RP11-85F14.1		ENSG00000214283
1569	chr17	46657774	46658133	X5028	HOXB4	3214	ENSG00000182742
1570	chr7	92157898	92158257	X5043	PEX1	5189	ENSG00000127980
1571	chr7	92157898	92158257	X5043	RBM48	84060	ENSG00000127993
1572	chr20	17663425	17663656	X5077	RRBP1	6238	ENSG00000125844
1573	chr5	132387371	132387464	X5083	HSPA4	3308	ENSG00000170606
1574	chrX	47518655	47518838	X5097	UXT	8409	ENSG00000126756
1575	chr17	38673080	38673312	X5102	RP5-1028K7.2		ENSG00000266088
1576	chr19	40791529	40791706	X5117	AKT2	208	ENSG00000105221
1577	chr19	49540098	49540403	X5137	CTB-60B18.6		ENSG00000267335
1578	chr8	128972633	128972889	X5139	MIR1205	100302161	ENSG00000221771
1579	chr10	101380203	101380515	X5152	SLC25A28	81894	ENSG00000155287
1580	chr10	101380203	101380515	X5152	RP11-85A1.3		ENSG00000260475
1581	chr1	20511838	20512195	X5171	UBXN10	127733	ENSG00000162543
1582	chr7	135335635	135336040	X5178	RP11-751K21.1		ENSG00000271414

## Sheet: Supplementary Table 3
	Supplementary Table 3: shRNAs
Target	backbone	Mature Antisense Sequence
shP6#1	pGIPZ_V2LHS_155923	AAGCATAGTTTGAATTGTC
shP6#2	pGIPZ_V2LHS_408221	TTCTTTCAGGTCTCTCTCT
shLEF1#1	pGIPZ_V2LHS_115192	ATTCATAATATTTAGCCTG
shLEF2#1	pGIPZ_V2LHS_224400	ATAACAATTCAAGTGCTGG

## Sheet: Supplementary Table 4
	Supplementary Table 4: Oligonucleotides
cloning primers
Name	Sequence 5' →3'
hLEF1 BamHI fwd	ATAGGATCCACCATGCCCCAACTCTCCGG
hLEF1 EcoRI rev	ATATGAATTCTCAGATGTAGGCAGCTGTCA
hPRMT6 AgeI fwd	CCGGACCGGTTCGCAGCCCAAGAAAAGAAA
hPRMT6 MluI rev	CGCGACGCGTTCAGTCCTCCATGGCAAAGTC
hRUNX1 MluI fwd	ATATACGCGTACCATGCGTATCCCCGTAGA
hRUNX1 AgeI rev	ATATACCGGTGTAGGGCCTCCACACGGCCT
hRUNX1 MluI rev	ATATACGCGTTCAGTAGGGCCTCCACACGG
hRUNX1 AgeI fwd	ATATACCGGTCGTATCCCCGTAGATGCCAG
hPRMT6_EcoRI_fw	ATATGAATTCACCATGTCGCAGCCCAAGAA
hPRMT6_XhoI_rv	ATCTCGAGTCAGTCCTCCATGGCAAAGT
hLEF1_BamHI_fwd	ATAGGATCCACCATGCCCCAACTCTCCGG
hLEF1_399_EcoRI_rev	ATATGAATTCTCAGATGTAGGCAGCTGTCATT
hLEF1_296_EcoRI_rev	ATATGAATTCTCATCTTTTTGGCTCCTGCTCC
hLEF1_69_BamHI_fw	ATAGGATCCACCATGGGACACGAGGTGGCCAG
real time primers
Name	Sequence 5' →3'
hBCL6 RT fwd	AGAGCCCATAAAACGGTCCT
hBCL6 RT rev	TCCCTCAGGGTTGATCTCAG
hBTG2 RT f	AAGATGGACCCCATCATCAG
hBTG2 RT R	CGTACAAGACGCAGATGGAG
hCCND1 RT fwd	CCCTCGGTGTCCTACTTCAA
hCCND1 RT rev	AGGAAGCGGTCCAGGTAGTT
hCDKN2D RT fwd	CTGCAGGTCATGATGTTTGG
hCDKN2D RT rev	CGTGCTCCACTAGGACCTTC
hGAPDH RT fwd	TCTTTTGCGTCGCCAGCCGAGC
hGAPDH RT rev	TGACCAGGCGCCCAATACGACC
hLEF1 RT fwd	CGAAGAGGAAGGCGATTTAGCT
hLEF1 RT rev	CTCCTGAGAGGTTTGTGCTTGTC
hPRMT6 RT fwd	TCTGGTTCCAGGTGACCTTC
hPRMT6 RT rev	AGGTAGAGGAGCGCCTGTTT
ChIP primers
Name	Sequence 5' →3'
CCND1 TSS fwd	CTCTGCCGGGCTTTGATCTT
CCND1 TSS rev	AAACTCCCCTGTAGTCCGTG
CCND1 -4,000 fwd	TAAGGGGTCCGAATCCGAGT
CCND1 -4,000 rev	GGAAACGGGTTGCGTACCTA

## Sheet: Supplementary Table 5
		Supplementary Table 5: Antibodies
ChIP antibodies:
Antibody	Host	Cat.No.	Supplier	ChIP	Concentration
LEF1	rabbit	D6J2W	Cell Signaling	5.0 µg	1 mg/ml
PRMT6 (H-2)	mouse	sc-365018	Santa Cruz	5.0 µg	200 µg/ml
Primary antibodies:
Antibody	Host	Cat.No.	Supplier	Dilution	Concentration
LEF1	rabbit	D6J2W	Cell Signaling	1 : 1,000	1 mg/ml
LEF1	rabbit	C12A5	Cell Signaling	1 : 1,000	unspecified
PRMT6 (H-2)	mouse	sc-365018	Santa Cruz	1 : 250	200 µg/ml
RUNX1 (A-2)	mouse	sc-365644	Santa Cruz	1 : 250	200 µg/ml
HA tag	rabbit	ab9110	Abcam	1 : 1,000	1 mg/ml
Actin	rabbit	ab1801	Abcam	1 : 1,000	1 mg/ml
GAPDH (6C5)	mouse	sc-32233	Santa Cruz	1 : 5,000	100 µg/ml
Tubulin	mouse	ab7291	Abcam	1 : 1,000	1 mg/ml
secondary antibodies:
Antibody	Host	Cat.No.	Supplier	Dilution	Concentration
anti-rabbit IgG H&L (HRP)	goat	ab97080	Abcam	1 : 10,000	0.5 mg/ml
anti-rabbit IRDye 800CW	donkey	926-32213	Li-cor	1 : 15,000	1 mg/ml
anti-mouse IRDye 800CW	donkey	926-32212	Li-cor	1 : 15,000	1 mg/ml
